# Supplementary material for: 1,2-Bis[2-(2-nitro-1H-imidazol-1-yl)eth­oxy]ethane
Source: Acta Crystallogr Sect E Struct Rep Online. 2008 Aug 6;64(Pt 9):o1690. doi: 10.1107/S1600536808023726 (PMC2960585; doi:10.1107/S1600536808023726)
Supplement: Supplementary file 2 [file e-64-o1690-Isup2.hkl]

# 
# h,k,l, Fc-squared, Fo-squared, sigma(Fo-squared) and status flag 
# 
data_I
_shelx_title ' lux1m in P2(1)/c  (100K)' 
_shelx_refln_list_code          4 
_shelx_F_calc_maximum      146.93 
_exptl_crystal_F_000       356.00 
_reflns_d_resolution_high  0.7108 
 
loop_ 
 _symmetry_equiv_pos_as_xyz 
 'x, y, z' 
 '-x, y+1/2, -z+1/2' 
 '-x, -y, -z' 
 'x, -y-1/2, z-1/2' 
 
_cell_length_a     7.0534 
_cell_length_b    15.5792 
_cell_length_c     6.8069 
_cell_angle_alpha  90.000 
_cell_angle_beta   99.560 
_cell_angle_gamma  90.000 
 
_shelx_F_squared_multiplier     1.000 
 
loop_ 
 _refln_index_h 
 _refln_index_k 
 _refln_index_l 
 _refln_F_squared_calc 
 _refln_F_squared_meas 
 _refln_F_squared_sigma 
 _refln_observed_status 
   1   0   0        0.95        1.17      0.28 o 
   2   0   0      492.38      488.63      9.97 o 
   3   0   0     1179.49     1293.06     18.34 o 
   4   0   0      386.87      349.15      6.04 o 
   5   0   0      168.27      196.79      2.86 o 
   6   0   0      637.51      641.16      7.37 o 
   7   0   0      214.34      176.54      3.49 o 
   8   0   0       62.03       60.05      1.94 o 
   9   0   0        2.37        2.25      1.44 o 
   1   1   0     2370.54     2417.97     27.18 o 
   2   1   0     3822.59     3804.83     52.62 o 
   3   1   0     2070.03     2077.61     19.90 o 
   4   1   0     1146.17     1274.20     10.43 o 
   5   1   0      522.73      521.33      4.25 o 
   6   1   0        8.19        6.49      0.41 o 
   7   1   0        2.36        3.28      0.39 o 
   8   1   0       11.75        8.42      0.60 o 
   9   1   0        4.94        5.13      1.91 o 
   0   2   0     1795.03     1801.93     16.70 o 
   1   2   0     2551.72     2651.55     21.24 o 
   2   2   0      758.99      734.82      8.44 o 
   3   2   0      504.90      536.44      4.71 o 
   4   2   0      154.67      161.95      1.78 o 
   5   2   0      830.12      813.73      6.19 o 
   6   2   0        0.77        0.89      0.23 o 
   7   2   0      387.88      357.91      4.04 o 
   8   2   0        3.09        4.59      0.48 o 
   9   2   0       12.78       17.38      2.12 o 
   1   3   0      272.38      261.99      2.59 o 
   2   3   0      343.39      359.41      3.84 o 
   3   3   0        2.67        0.72      0.15 o 
   4   3   0      228.09      242.39      2.60 o 
   5   3   0        9.28        7.68      0.42 o 
   6   3   0      222.05      226.40      2.41 o 
   7   3   0        6.93        9.20      0.87 o 
   8   3   0        5.81        3.65      0.51 o 
   9   3   0        0.19        0.15      0.78 o 
   0   4   0     8077.05     7285.29     76.07 o 
   1   4   0      270.48      323.25      3.95 o 
   2   4   0      128.84      140.90      2.15 o 
   3   4   0        0.75        0.10      0.11 o 
   4   4   0      239.20      251.24      2.18 o 
   5   4   0     1017.18     1034.00      8.22 o 
   6   4   0       19.54       19.98      0.70 o 
   7   4   0        3.77        3.65      0.43 o 
   8   4   0       12.18       13.98      0.78 o 
   9   4   0       20.21       23.78      5.05 o 
   1   5   0     1562.08     1595.86     15.23 o 
   2   5   0      130.52      140.51      1.44 o 
   3   5   0      241.15      278.55      2.27 o 
   4   5   0      718.45      768.81      5.44 o 
   5   5   0      110.68      103.57      1.30 o 
   6   5   0       39.69       40.70      1.32 o 
   7   5   0       43.57       38.93      1.01 o 
   8   5   0       29.51       30.63      1.10 o 
   9   5   0       29.18       28.76      2.62 o 
   0   6   0     2020.50     2162.02     32.27 o 
   1   6   0      734.49      747.03      6.70 o 
   2   6   0       14.97       16.03      0.45 o 
   3   6   0        9.64       11.76      0.45 o 
   4   6   0      106.60      100.77      1.21 o 
   5   6   0        1.25        1.05      0.21 o 
   6   6   0      134.00      126.95      1.84 o 
   7   6   0       11.49        9.15      0.64 o 
   8   6   0       42.42       50.55      1.65 o 
   9   6   0        9.05       12.11      1.86 o 
   1   7   0     1003.26     1080.21      8.73 o 
   2   7   0      197.85      210.61      2.10 o 
   3   7   0       30.28       37.69      0.74 o 
   4   7   0      110.70      113.55      1.34 o 
   5   7   0      109.90      103.57      1.34 o 
   6   7   0       85.38       89.10      1.52 o 
   7   7   0        6.11        5.87      0.53 o 
   8   7   0        2.53        2.60      0.48 o 
   9   7   0        0.10        0.61      0.88 o 
   0   8   0        7.31        5.28      0.40 o 
   1   8   0      133.78      160.70      1.94 o 
   2   8   0       65.36       69.26      0.96 o 
   3   8   0       67.76       72.91      1.05 o 
   4   8   0      275.78      260.29      2.92 o 
   5   8   0       46.06       44.10      0.85 o 
   6   8   0        0.31        0.48      0.28 o 
   7   8   0       32.60       36.07      1.02 o 
   8   8   0        8.90        9.87      1.99 o 
   9   8   0       62.04       70.66      3.71 o 
   1   9   0      182.39      205.61      2.35 o 
   2   9   0      276.01      283.87      2.41 o 
   3   9   0        9.25        6.74      0.41 o 
   4   9   0        1.99        2.36      0.34 o 
   5   9   0       17.51       17.84      0.63 o 
   6   9   0      103.32      102.25      1.70 o 
   7   9   0        4.59        5.20      0.51 o 
   8   9   0       17.01       19.66      1.60 o 
   0  10   0        3.14        6.10      0.46 o 
   1  10   0       18.90       20.64      0.58 o 
   2  10   0      151.62      179.36      1.77 o 
   3  10   0       43.80       45.30      0.80 o 
   4  10   0       36.25       35.49      0.80 o 
   5  10   0       51.60       46.88      1.04 o 
   6  10   0        1.85        2.45      0.36 o 
   7  10   0        5.32        6.03      0.53 o 
   8  10   0        0.01        0.04      0.52 o 
   1  11   0       98.97      100.79      1.21 o 
   2  11   0       52.51       49.38      0.84 o 
   3  11   0        0.33        0.46      0.24 o 
   4  11   0      110.49      107.63      1.91 o 
   5  11   0       76.55       69.04      1.43 o 
   6  11   0       36.91       32.76      1.29 o 
   7  11   0       25.41       29.92      1.38 o 
   8  11   0        6.06        5.09      1.06 o 
   0  12   0      367.15      360.05      3.97 o 
   1  12   0      471.80      474.15      3.95 o 
   2  12   0      126.65      117.03      1.51 o 
   3  12   0       24.99       24.86      0.69 o 
   4  12   0       15.62       18.12      0.64 o 
   5  12   0       10.24       10.04      0.58 o 
   6  12   0        0.31        0.21      0.28 o 
   7  12   0        8.35        6.34      0.74 o 
   8  12   0        9.12       12.38      1.66 o 
   1  13   0        0.78        1.64      0.28 o 
   2  13   0        9.16       11.81      0.69 o 
   3  13   0      840.65      777.29      6.19 o 
   4  13   0        4.05        4.94      0.56 o 
   5  13   0        0.32        0.35      0.28 o 
   6  13   0        0.01        0.48      0.31 o 
   7  13   0        4.97        2.38      1.32 o 
   0  14   0      734.15      728.72      9.10 o 
   1  14   0      301.78      276.90      3.25 o 
   2  14   0       84.08       66.41      1.37 o 
   3  14   0        0.06        0.07      0.22 o 
   4  14   0       17.87       21.89      0.84 o 
   5  14   0       33.61       35.60      1.18 o 
   6  14   0       17.85       13.86      1.07 o 
   7  14   0       27.63       34.91      2.64 o 
   1  15   0       46.83       48.25      1.29 o 
   2  15   0      142.20      153.00      2.36 o 
   3  15   0      194.34      166.25      2.24 o 
   4  15   0       11.45        7.72      0.58 o 
   5  15   0        2.76        1.86      0.46 o 
   6  15   0       20.50       17.05      1.94 o 
   7  15   0       22.18       29.06      2.50 o 
   0  16   0      317.46      339.05      5.54 o 
   1  16   0      179.56      166.21      4.57 o 
   2  16   0       32.69       32.46      1.43 o 
   3  16   0       10.76        9.41      0.65 o 
   4  16   0        6.01        7.00      0.58 o 
   5  16   0        8.61        8.07      1.06 o 
   6  16   0        4.01        2.97      1.07 o 
   1  17   0        0.69        0.68      0.30 o 
   2  17   0        2.38        3.13      0.45 o 
   3  17   0       47.85       44.04      1.56 o 
   4  17   0        2.35        1.78      0.58 o 
   5  17   0        5.07        5.14      1.26 o 
   6  17   0       14.14       19.32      4.23 o 
   0  18   0       34.23       44.26      1.75 o 
   1  18   0        9.60        6.58      0.59 o 
   2  18   0        9.97       13.93      0.80 o 
   3  18   0        3.36        5.08      0.65 o 
   4  18   0        2.61        2.17      0.57 o 
   5  18   0       10.97       10.67      1.76 o 
   1  19   0        9.11       10.10      1.12 o 
   2  19   0        1.38        0.63      0.36 o 
   3  19   0       64.13       79.75      3.55 o 
   4  19   0       93.61      108.49      3.43 o 
   0  20   0        3.36        6.02      1.27 o 
   1  20   0        3.16        3.78      0.87 o 
   2  20   0       61.76       71.07      2.36 o 
   3  20   0       20.55       25.74      2.59 o 
   4  20   0       15.47       15.40      2.01 o 
   1  21   0       16.73       18.40      1.55 o 
   2  21   0        0.02        0.12      0.60 o 
  -9   1   1      115.52      126.66      4.84 o 
  -8   1   1        9.48       10.86      0.74 o 
  -7   1   1       27.77       27.77      1.01 o 
  -6   1   1      191.87      205.63      2.22 o 
  -5   1   1       55.15       50.12      0.79 o 
  -4   1   1     1367.27     1471.08     11.00 o 
  -3   1   1      455.06      487.35      5.28 o 
  -2   1   1       14.30       12.65      0.41 o 
   2   1   1     1135.36     1187.79      7.70 o 
   3   1   1      152.15      147.78      1.24 o 
   4   1   1        1.33        1.19      0.18 o 
   5   1   1       68.90       62.97      0.98 o 
   6   1   1      198.58      193.38      2.12 o 
   7   1   1       20.56       18.69      0.72 o 
   8   1   1        0.07        0.10      0.40 o 
   9   1   1        0.01       -0.41      0.72 o 
  -9   2   1        0.80       -0.03      0.95 o 
  -8   2   1        6.79        6.32      0.60 o 
  -7   2   1        4.97        4.26      0.44 o 
  -6   2   1       19.56       17.86      0.68 o 
  -5   2   1      104.56      113.17      1.22 o 
  -4   2   1      206.72      208.07      2.12 o 
  -3   2   1      400.55      425.57      4.72 o 
  -2   2   1      155.87      167.13      2.59 o 
  -1   2   1     1697.74     1711.00     24.95 o 
   1   2   1       28.73       31.53      1.07 o 
   2   2   1       35.91       32.28      0.43 o 
   3   2   1      125.47      126.97      1.49 o 
   4   2   1        0.57        0.49      0.20 o 
   5   2   1       14.77       17.27      0.62 o 
   6   2   1        9.61        8.20      0.59 o 
   7   2   1        5.01        4.61      0.42 o 
   8   2   1        8.86        6.61      0.79 o 
   9   2   1        0.62        0.78      0.83 o 
  -9   3   1       63.73       76.49      3.76 o 
  -8   3   1        2.44        1.84      0.42 o 
  -7   3   1       71.75       63.16      1.42 o 
  -6   3   1       59.42       57.64      0.96 o 
  -5   3   1       18.61       18.45      0.58 o 
  -4   3   1      732.25      761.57      6.10 o 
  -3   3   1      549.97      577.65      6.00 o 
  -2   3   1      151.23      152.05      1.81 o 
  -1   3   1      465.90      462.17      5.15 o 
   0   3   1     2910.29     2871.44     36.50 o 
   1   3   1     2638.54     2791.48     37.58 o 
   2   3   1      460.35      507.54      3.69 o 
   3   3   1      169.62      180.09      1.56 o 
   4   3   1        0.09        0.15      0.12 o 
   5   3   1        6.54        5.55      0.31 o 
   6   3   1      109.52      110.68      1.48 o 
   7   3   1      162.24      156.68      2.34 o 
   8   3   1        1.46        0.59      0.42 o 
   9   3   1       35.84       37.19      7.52 o 
  -9   4   1       16.68       17.42      2.19 o 
  -8   4   1       18.55       17.16      0.88 o 
  -7   4   1       52.30       47.50      1.58 o 
  -6   4   1       69.72       68.19      1.13 o 
  -5   4   1      257.54      271.43      2.58 o 
  -4   4   1        0.51        0.16      0.14 o 
  -3   4   1      652.13      720.92      5.68 o 
  -2   4   1        0.32       -0.04      0.09 o 
  -1   4   1        4.40        3.35      0.17 o 
   0   4   1      363.06      425.58      7.60 o 
   1   4   1      830.02      839.45      6.21 o 
   2   4   1      222.44      221.66      1.74 o 
   3   4   1       39.52       58.80      0.73 o 
   4   4   1      144.15      141.80      1.45 o 
   5   4   1       13.86       11.60      0.47 o 
   6   4   1      353.03      333.98      3.16 o 
   7   4   1        5.79        8.21      0.80 o 
   8   4   1       24.12       24.83      1.20 o 
   9   4   1        6.65        7.60      1.62 o 
  -9   5   1       12.19       12.93      1.89 o 
  -8   5   1       87.59      101.21      2.05 o 
  -7   5   1      151.79      149.41      2.68 o 
  -6   5   1      252.64      233.27      2.65 o 
  -5   5   1       81.98       83.75      1.42 o 
  -4   5   1      232.22      219.50      1.96 o 
  -3   5   1      251.83      270.62      2.52 o 
  -2   5   1      162.98      171.97      1.91 o 
  -1   5   1      112.13      126.77      1.31 o 
   0   5   1      580.31      626.88      4.68 o 
   1   5   1     2502.66     2481.98     15.70 o 
   2   5   1      482.56      487.21      3.44 o 
   3   5   1       49.32       44.72      0.66 o 
   4   5   1       96.48       96.05      1.25 o 
   5   5   1      222.43      206.71      2.20 o 
   6   5   1      200.76      200.36      2.08 o 
   7   5   1       89.49       89.25      2.01 o 
   8   5   1       87.04      102.26      3.45 o 
   9   5   1       13.30       15.40      2.07 o 
  -9   6   1       66.22       77.71      3.82 o 
  -8   6   1      206.11      212.49      2.97 o 
  -7   6   1        4.61        4.62      0.61 o 
  -6   6   1       30.92       32.17      0.85 o 
  -5   6   1       16.01       18.20      0.59 o 
  -4   6   1        0.88        2.88      0.24 o 
  -3   6   1      725.95      745.63      5.50 o 
  -2   6   1      870.39      923.23      6.92 o 
  -1   6   1      315.67      320.61      2.51 o 
   0   6   1      209.89      212.10      1.75 o 
   1   6   1      338.47      352.94      2.58 o 
   2   6   1      486.84      556.38      3.94 o 
   3   6   1        1.35        5.41      0.25 o 
   4   6   1      649.90      647.59      6.03 o 
   5   6   1     1816.27     1717.58     12.22 o 
   6   6   1       13.89       15.12      0.78 o 
   7   6   1       90.16       94.08      2.08 o 
   8   6   1        0.02        0.44      0.59 o 
   9   6   1       29.11       33.97      2.83 o 
  -9   7   1       46.76       55.55      3.28 o 
  -8   7   1        5.20        6.45      0.87 o 
  -7   7   1        4.71        4.93      0.53 o 
  -6   7   1      960.00      915.52      7.70 o 
  -5   7   1     1177.89     1178.16      8.73 o 
  -4   7   1       81.69       79.27      1.04 o 
  -3   7   1       40.96       49.79      0.78 o 
  -2   7   1      152.05      143.89      1.47 o 
  -1   7   1       33.48       34.09      0.53 o 
   0   7   1      181.79      200.93      1.68 o 
   1   7   1      240.78      260.27      2.21 o 
   2   7   1     2259.67     2445.50     15.84 o 
   3   7   1       92.50       69.90      0.87 o 
   4   7   1      112.11       99.94      1.71 o 
   5   7   1       56.07       54.19      0.94 o 
   6   7   1       71.62       73.22      1.39 o 
   7   7   1      214.37      207.16      3.35 o 
   8   7   1       96.02      102.54      3.30 o 
   9   7   1        7.22       10.77      2.21 o 
  -9   8   1       31.94       34.58      2.81 o 
  -8   8   1       82.55       84.94      2.16 o 
  -7   8   1        5.52        3.68      0.42 o 
  -6   8   1        5.71        4.14      0.40 o 
  -5   8   1      863.25      835.79      6.53 o 
  -4   8   1      192.10      169.20      2.34 o 
  -3   8   1     1027.98     1107.25      7.53 o 
  -2   8   1     1086.10     1172.84     10.46 o 
  -1   8   1      314.93      329.68      2.41 o 
   0   8   1      797.69      809.78      5.31 o 
   1   8   1       98.86      118.76      1.27 o 
   2   8   1       51.33       55.97      0.82 o 
   3   8   1       12.83       18.35      0.48 o 
   4   8   1      640.36      643.58      4.85 o 
   5   8   1      753.24      693.42      5.59 o 
   6   8   1       61.18       65.39      1.38 o 
   7   8   1        0.04        0.34      0.32 o 
   8   8   1       59.76       66.32      4.23 o 
  -9   9   1       36.43       42.08      5.64 o 
  -8   9   1       13.79       15.44      1.11 o 
  -7   9   1       12.40       13.82      0.69 o 
  -6   9   1      900.60      862.80      7.42 o 
  -5   9   1       14.62       16.75      0.63 o 
  -4   9   1       29.43       29.73      0.65 o 
  -3   9   1       61.67       68.01      1.45 o 
  -2   9   1       53.59       59.45      1.63 o 
  -1   9   1       44.61       51.37      0.90 o 
   0   9   1     1212.18     1281.92      8.05 o 
   1   9   1     1339.87     1409.02      9.29 o 
   2   9   1      172.55      197.49      1.93 o 
   3   9   1      290.95      289.43      2.54 o 
   4   9   1      213.00      181.75      1.91 o 
   5   9   1      140.41      149.90      1.77 o 
   6   9   1       70.99       60.41      1.24 o 
   7   9   1       72.62       72.15      2.83 o 
   8   9   1       25.88       29.14      2.83 o 
  -8  10   1        5.93        6.15      1.20 o 
  -7  10   1        2.77        2.93      0.41 o 
  -6  10   1       35.81       42.47      1.05 o 
  -5  10   1        7.31        5.02      0.63 o 
  -4  10   1       41.02       42.50      0.81 o 
  -3  10   1       22.25       14.81      0.49 o 
  -2  10   1      425.73      447.79      3.72 o 
  -1  10   1      282.58      280.32      2.25 o 
   0  10   1      630.27      615.97      4.50 o 
   1  10   1       11.82       10.76      0.49 o 
   2  10   1       73.62       89.74      1.20 o 
   3  10   1      115.75      116.93      1.52 o 
   4  10   1        9.89        8.26      0.44 o 
   5  10   1     1133.19     1094.14      9.22 o 
   6  10   1        6.48        4.63      0.49 o 
   7  10   1        1.56        0.54      0.51 o 
   8  10   1       56.50       64.32      2.68 o 
  -8  11   1       68.65       78.71      2.96 o 
  -7  11   1       13.61       12.20      0.78 o 
  -6  11   1       38.03       38.01      1.01 o 
  -5  11   1        7.25        7.45      0.50 o 
  -4  11   1       89.60       87.47      1.29 o 
  -3  11   1        3.46        3.26      0.30 o 
  -2  11   1       80.41       80.08      1.26 o 
  -1  11   1       98.46       93.39      1.10 o 
   0  11   1      267.83      282.41      2.48 o 
   1  11   1      323.88      332.04      2.98 o 
   2  11   1      185.91      149.07      1.85 o 
   3  11   1        2.76        1.74      0.34 o 
   4  11   1      156.56      142.35      2.06 o 
   5  11   1        8.67        7.50      0.61 o 
   6  11   1       11.20       10.70      0.81 o 
   7  11   1        0.70        1.60      0.67 o 
   8  11   1       31.42       30.48      2.53 o 
  -8  12   1        3.58        2.20      0.85 o 
  -7  12   1        0.01        0.55      0.41 o 
  -6  12   1       26.60       24.54      0.85 o 
  -5  12   1      157.86      152.98      2.23 o 
  -4  12   1       13.62       13.97      0.56 o 
  -3  12   1      490.02      444.82      4.18 o 
  -2  12   1      135.97      137.78      1.81 o 
  -1  12   1      462.40      462.67      3.72 o 
   0  12   1        0.36        0.32      0.16 o 
   1  12   1        5.59        4.30      0.31 o 
   2  12   1        7.47        7.95      0.47 o 
   3  12   1      316.23      280.58      2.98 o 
   4  12   1        0.01        0.17      0.21 o 
   5  12   1       28.48       27.56      1.01 o 
   6  12   1       11.88        8.87      0.77 o 
   7  12   1      102.49      112.52      3.93 o 
  -7  13   1        0.87        0.31      0.80 o 
  -6  13   1       49.16       50.01      1.46 o 
  -5  13   1       90.91       90.44      1.67 o 
  -4  13   1      105.89       96.37      1.58 o 
  -3  13   1        0.23        0.22      0.21 o 
  -2  13   1       35.82       30.22      0.81 o 
  -1  13   1      338.62      328.76      2.92 o 
   0  13   1       23.33       20.97      0.63 o 
   1  13   1      119.80      114.44      1.51 o 
   2  13   1      395.33      361.42      3.35 o 
   3  13   1        1.39        0.10      0.19 o 
   4  13   1       12.31       12.14      0.76 o 
   5  13   1       49.11       55.43      1.42 o 
   6  13   1        0.09        0.53      0.58 o 
   7  13   1        5.82        6.22      1.40 o 
  -7  14   1        0.02        1.15      0.82 o 
  -6  14   1       45.91       49.57      2.85 o 
  -5  14   1       12.58       12.25      1.09 o 
  -4  14   1        1.65        2.81      0.40 o 
  -3  14   1       99.77       91.35      1.64 o 
  -2  14   1       20.87       19.62      1.05 o 
  -1  14   1        5.84        5.86      0.43 o 
   0  14   1      284.01      275.04      2.76 o 
   1  14   1        7.23        7.37      0.58 o 
   2  14   1        2.60        2.62      0.31 o 
   3  14   1       61.50       62.53      1.21 o 
   4  14   1      101.63      104.37      1.96 o 
   5  14   1       91.02       90.91      1.89 o 
   6  14   1        0.50        0.94      0.83 o 
   7  14   1        0.64        1.81      0.82 o 
  -7  15   1        0.25       -0.46      0.78 o 
  -6  15   1        7.51        7.49      1.42 o 
  -5  15   1        0.16        0.17      0.47 o 
  -4  15   1       26.66       27.99      1.39 o 
  -3  15   1        3.16        3.47      0.42 o 
  -2  15   1        0.01        0.21      0.23 o 
  -1  15   1       32.65       38.31      1.02 o 
   0  15   1       14.53       19.61      0.71 o 
   1  15   1       25.97       22.38      0.74 o 
   2  15   1       10.89       10.69      0.52 o 
   3  15   1        8.72        7.53      0.74 o 
   4  15   1       49.71       45.82      1.36 o 
   5  15   1        0.00        0.71      0.52 o 
   6  15   1        4.59        4.04      1.34 o 
  -6  16   1        7.30        8.60      1.53 o 
  -5  16   1        4.41        3.89      0.79 o 
  -4  16   1        0.03        0.16      0.44 o 
  -3  16   1        1.24        2.47      0.54 o 
  -2  16   1       19.70       17.90      0.78 o 
  -1  16   1       41.62       47.39      1.19 o 
   0  16   1       42.76       42.64      1.02 o 
   1  16   1        7.61        8.29      0.71 o 
   2  16   1        3.82        5.14      0.53 o 
   3  16   1        6.43        6.27      0.76 o 
   4  16   1       23.76       22.34      1.11 o 
   5  16   1       21.66       20.70      2.57 o 
   6  16   1        2.04        1.14      0.89 o 
  -6  17   1       12.84       12.20      2.56 o 
  -5  17   1        5.49        4.92      1.60 o 
  -4  17   1        8.78        9.17      1.07 o 
  -3  17   1       23.48       23.13      1.11 o 
  -2  17   1       43.21       47.29      1.97 o 
  -1  17   1       37.10       36.04      1.29 o 
   0  17   1        2.21        1.62      0.43 o 
   1  17   1        1.76        1.78      0.45 o 
   2  17   1        3.99        4.12      0.59 o 
   3  17   1       20.37       18.02      1.02 o 
   4  17   1      110.42      114.20      4.91 o 
   5  17   1        1.11        1.67      0.90 o 
  -5  18   1       23.50       25.29      2.77 o 
  -4  18   1        7.75        6.22      1.28 o 
  -3  18   1        0.51        0.77      0.44 o 
  -2  18   1        0.83        1.49      0.47 o 
  -1  18   1        3.66        4.56      0.60 o 
   0  18   1        6.43        6.09      0.68 o 
   1  18   1        9.26        7.92      0.83 o 
   2  18   1        9.25        9.22      0.92 o 
   3  18   1        2.64        2.09      0.71 o 
   4  18   1        0.88        1.81      0.75 o 
   5  18   1        0.19        0.17      0.79 o 
  -4  19   1        1.59        0.63      0.89 o 
  -3  19   1        0.86        1.08      0.54 o 
  -2  19   1       11.19       13.85      1.19 o 
  -1  19   1       62.97       65.19      1.88 o 
   0  19   1        0.27        0.50      0.40 o 
   1  19   1        0.19        0.47      0.50 o 
   2  19   1        0.87        1.48      1.01 o 
   3  19   1        5.57        4.84      0.97 o 
   4  19   1       26.20       22.73      1.81 o 
  -4  20   1        6.85        8.51      1.62 o 
  -3  20   1       15.32       19.04      1.43 o 
  -2  20   1       11.67       16.96      1.36 o 
  -1  20   1        1.01        0.89      0.57 o 
   0  20   1        0.42        0.38      0.55 o 
   1  20   1        4.52        4.61      0.83 o 
   2  20   1        7.95        6.86      1.33 o 
   3  20   1        0.44        0.58      0.65 o 
  -2  21   1       20.82       23.39      1.57 o 
  -1  21   1       64.72       67.00      2.34 o 
   0  21   1        0.00       -0.20      0.48 o 
   1  21   1       20.19       24.77      2.06 o 
   2  21   1       79.30       98.55      3.40 o 
  -9   0   2        0.15        1.45      1.38 o 
  -8   0   2        7.17       11.49      1.45 o 
  -7   0   2       19.74       15.72      1.47 o 
  -6   0   2      410.12      414.74      5.14 o 
  -5   0   2       59.84       61.31      1.24 o 
  -4   0   2     1489.55     1501.27     21.57 o 
  -3   0   2     4336.23     4554.52     61.18 o 
  -2   0   2      609.25      706.36     15.05 o 
  -1   0   2       14.58       18.94      1.28 o 
   1   0   2     3905.85     3943.22     71.44 o 
   2   0   2     1744.88     1724.87     19.36 o 
   3   0   2     2021.45     2239.05     25.02 o 
   4   0   2      826.13      805.08     10.11 o 
   5   0   2       35.65       31.88      1.29 o 
   6   0   2        0.01       -0.19      0.32 o 
   7   0   2      131.27      125.50      3.34 o 
   8   0   2       10.82        7.57      1.35 o 
   9   0   2       41.81       40.52      4.27 o 
  -9   1   2        8.03        9.50      1.66 o 
  -8   1   2      188.92      170.63      3.46 o 
  -7   1   2       55.08       57.49      1.41 o 
  -6   1   2       85.98       83.24      1.18 o 
  -5   1   2        4.92        8.38      0.62 o 
  -4   1   2      450.04      443.20      4.79 o 
  -3   1   2       26.69       30.76      1.06 o 
  -2   1   2      149.22      137.23      4.18 o 
  -1   1   2    21587.56    17539.51    225.86 o 
   1   1   2       18.20       12.86      0.63 o 
   2   1   2      727.33      773.79      6.44 o 
   3   1   2        6.25        3.82      0.42 o 
   4   1   2       52.42       41.74      0.94 o 
   5   1   2      373.51      365.74      3.99 o 
   6   1   2      421.94      351.26      4.07 o 
   7   1   2       23.41       19.98      1.21 o 
   8   1   2       23.54       24.53      1.74 o 
   9   1   2       99.55      111.44      4.72 o 
  -9   2   2        3.94        2.94      1.12 o 
  -8   2   2       52.52       58.55      4.13 o 
  -7   2   2      111.87      112.17      2.04 o 
  -6   2   2       77.91       77.21      1.19 o 
  -5   2   2      807.35      859.90      6.92 o 
  -4   2   2      234.48      202.79      2.71 o 
  -3   2   2       68.25       53.03      1.09 o 
  -2   2   2        0.17       -0.24      0.12 o 
  -1   2   2       59.84       72.84      1.69 o 
   1   2   2     1212.57     1282.49     14.44 o 
   2   2   2      957.13      944.13     24.71 o 
   3   2   2      604.07      645.90      6.26 o 
   4   2   2       54.17       52.04      1.07 o 
   5   2   2        2.06        1.26      0.49 o 
   6   2   2        1.31        3.27      0.43 o 
   7   2   2        0.28        0.51      0.32 o 
   8   2   2        1.75        1.87      1.09 o 
   9   2   2       28.42       31.68      5.04 o 
  -9   3   2       36.68       43.55      3.03 o 
  -8   3   2       63.24       57.90      3.16 o 
  -7   3   2        0.54        0.26      0.35 o 
  -6   3   2       10.88       11.85      0.46 o 
  -5   3   2        9.47       11.15      0.35 o 
  -4   3   2      258.79      283.71      3.13 o 
  -3   3   2      588.42      605.40      5.81 o 
  -2   3   2       50.61       40.28      1.00 o 
  -1   3   2     3076.55     3145.22     41.87 o 
   0   3   2      192.02      196.11      3.20 o 
   1   3   2       59.23       56.51      1.35 o 
   2   3   2        9.69       11.69      0.37 o 
   3   3   2      109.89      114.88      1.56 o 
   4   3   2       28.20       31.55      0.83 o 
   5   3   2        0.43        0.28      0.23 o 
   6   3   2       67.69       61.46      1.42 o 
   7   3   2        0.37        1.43      0.40 o 
   8   3   2        3.41        2.42      0.88 o 
   9   3   2       48.03       51.63      5.33 o 
  -9   4   2        0.05        0.04      0.77 o 
  -8   4   2       18.54       21.75      1.29 o 
  -7   4   2       19.96       19.64      0.90 o 
  -6   4   2       93.82       93.09      1.58 o 
  -5   4   2      138.29      130.48      1.66 o 
  -4   4   2       29.78       30.83      0.80 o 
  -3   4   2       99.20      101.68      1.45 o 
  -2   4   2      160.79      163.72      2.45 o 
  -1   4   2        2.67        2.63      0.34 o 
   0   4   2       52.65       50.00      1.04 o 
   1   4   2       17.83       18.51      0.50 o 
   2   4   2      739.35      832.23      6.98 o 
   3   4   2      275.73      324.63      3.61 o 
   4   4   2       44.35       42.45      0.90 o 
   5   4   2      107.39      102.21      1.76 o 
   6   4   2       23.15       16.80      0.81 o 
   7   4   2        2.81        3.13      0.48 o 
   8   4   2       22.09       24.08      1.77 o 
   9   4   2        4.54        6.34      1.48 o 
  -9   5   2        0.79        0.92      0.70 o 
  -8   5   2       60.97       61.56      1.99 o 
  -7   5   2        1.39        0.35      0.38 o 
  -6   5   2       65.77       68.25      1.32 o 
  -5   5   2        6.62        7.73      0.44 o 
  -4   5   2      119.64      118.23      1.73 o 
  -3   5   2        3.39        3.19      0.31 o 
  -2   5   2      249.19      243.76      2.34 o 
  -1   5   2       17.72       20.17      1.05 o 
   0   5   2        5.39        5.63      0.30 o 
   1   5   2      193.54      211.63      2.15 o 
   2   5   2      198.09      212.25      2.13 o 
   3   5   2        8.11        4.29      0.34 o 
   4   5   2      280.79      283.97      3.16 o 
   5   5   2       48.36       42.89      1.01 o 
   6   5   2        9.39        8.40      0.63 o 
   7   5   2       72.04       82.10      2.31 o 
   8   5   2        0.76        0.55      0.62 o 
  -9   6   2       14.64       14.91      1.55 o 
  -8   6   2        0.38        0.99      0.48 o 
  -7   6   2        5.32        2.85      0.59 o 
  -6   6   2       61.97       57.44      1.21 o 
  -5   6   2      220.49      218.74      2.41 o 
  -4   6   2       10.36       10.81      0.54 o 
  -3   6   2      361.57      371.09      3.68 o 
  -2   6   2       24.49       25.26      0.58 o 
  -1   6   2        3.21        2.90      0.22 o 
   0   6   2       44.31       46.22      0.73 o 
   1   6   2      331.16      356.46      3.30 o 
   2   6   2        0.35        0.90      0.17 o 
   3   6   2       23.01       22.59      0.59 o 
   4   6   2      121.71      113.06      1.52 o 
   5   6   2        4.98        3.85      0.37 o 
   6   6   2        0.24        0.32      0.26 o 
   7   6   2       77.10       80.98      1.66 o 
   8   6   2       13.05       12.22      1.41 o 
  -9   7   2       41.23       41.64      2.33 o 
  -8   7   2        9.30        8.16      1.15 o 
  -7   7   2        7.43        7.07      1.18 o 
  -6   7   2      118.22      111.93      1.67 o 
  -5   7   2       22.32       20.22      0.78 o 
  -4   7   2       96.46      103.20      1.63 o 
  -3   7   2      138.95      134.35      1.61 o 
  -2   7   2        0.09        0.11      0.13 o 
  -1   7   2       36.18       43.28      0.72 o 
   0   7   2       37.77       34.53      0.86 o 
   1   7   2       57.94       56.84      0.98 o 
   2   7   2      199.82      205.59      3.07 o 
   3   7   2       63.23       56.52      0.96 o 
   4   7   2       43.76       42.28      0.89 o 
   5   7   2       76.69       65.95      1.30 o 
   6   7   2       49.85       43.71      1.14 o 
   7   7   2        1.37        0.99      0.36 o 
   8   7   2       16.55       19.65      2.44 o 
  -9   8   2       38.26       42.90      2.46 o 
  -8   8   2        2.41        2.38      0.75 o 
  -7   8   2        2.77        1.33      0.50 o 
  -6   8   2       11.85       13.26      0.89 o 
  -5   8   2       47.54       48.91      1.18 o 
  -4   8   2      110.38      108.19      1.72 o 
  -3   8   2       44.35       40.67      0.82 o 
  -2   8   2       78.39       79.03      1.19 o 
  -1   8   2       11.42       11.76      0.41 o 
   0   8   2      145.98      140.60      1.63 o 
   1   8   2       58.29       73.18      1.31 o 
   2   8   2      137.83      142.83      1.77 o 
   3   8   2       36.32       32.79      0.77 o 
   4   8   2       52.69       47.90      0.98 o 
   5   8   2        2.05        2.12      0.31 o 
   6   8   2        2.72        2.13      0.41 o 
   7   8   2       72.99       81.79      1.86 o 
   8   8   2        2.08        1.52      0.74 o 
  -9   9   2       38.16       42.05      3.44 o 
  -8   9   2       23.50       22.30      2.51 o 
  -7   9   2       14.89       12.65      1.17 o 
  -6   9   2       79.41       77.04      1.63 o 
  -5   9   2       40.44       38.19      1.07 o 
  -4   9   2      149.79      155.97      2.20 o 
  -3   9   2      129.02      135.37      2.40 o 
  -2   9   2        0.75        0.34      0.19 o 
  -1   9   2       52.08       49.37      0.85 o 
   0   9   2        0.64        0.90      0.20 o 
   1   9   2      254.66      236.65      2.68 o 
   2   9   2       36.91       34.74      0.82 o 
   3   9   2        6.56        9.12      0.51 o 
   4   9   2      124.52      118.15      1.79 o 
   5   9   2       10.49        8.61      0.59 o 
   6   9   2      150.53      156.40      2.34 o 
   7   9   2        0.02        0.26      0.54 o 
   8   9   2        3.47        2.55      0.87 o 
  -8  10   2        2.22        2.08      0.84 o 
  -7  10   2        9.33        7.89      0.88 o 
  -6  10   2       64.51       66.15      1.70 o 
  -5  10   2       90.54       96.84      1.79 o 
  -4  10   2       25.49       27.57      1.30 o 
  -3  10   2       11.89       12.44      0.74 o 
  -2  10   2        2.70        3.79      0.38 o 
  -1  10   2        5.92        4.31      0.32 o 
   0  10   2        6.65        6.49      0.37 o 
   1  10   2        4.03        4.28      0.35 o 
   2  10   2       97.21      105.73      1.68 o 
   3  10   2        0.28        0.30      0.22 o 
   4  10   2      112.85      101.82      1.68 o 
   5  10   2        0.36        0.65      0.29 o 
   6  10   2       18.31       19.79      0.88 o 
   7  10   2        0.27       -0.27      0.67 o 
   8  10   2        1.87        2.62      1.07 o 
  -8  11   2        7.73        7.52      1.18 o 
  -7  11   2        4.57        3.57      0.83 o 
  -6  11   2       44.83       46.55      2.09 o 
  -5  11   2       25.28       26.72      1.08 o 
  -4  11   2      145.78      137.79      2.38 o 
  -3  11   2        2.28        1.67      0.33 o 
  -2  11   2      200.58      201.33      2.56 o 
  -1  11   2       20.26       22.14      0.65 o 
   0  11   2       17.54       18.17      0.96 o 
   1  11   2      264.85      274.64      2.88 o 
   2  11   2       13.40       13.01      0.64 o 
   3  11   2        0.64        0.57      0.27 o 
   4  11   2       34.44       29.90      0.92 o 
   5  11   2        2.90        1.78      0.36 o 
   6  11   2       53.65       58.66      1.41 o 
   7  11   2        1.17        1.56      0.90 o 
  -8  12   2       14.03       16.07      2.01 o 
  -7  12   2        6.51        5.86      1.14 o 
  -6  12   2       27.51       24.94      1.29 o 
  -5  12   2        6.30        6.48      0.66 o 
  -4  12   2      321.56      297.34      3.98 o 
  -3  12   2        2.11        1.59      0.33 o 
  -2  12   2       20.37       19.54      1.39 o 
  -1  12   2       31.60       31.93      0.78 o 
   0  12   2       10.91       10.81      0.51 o 
   1  12   2       38.10       47.24      0.96 o 
   2  12   2      333.13      299.87      3.50 o 
   3  12   2       14.65       11.58      0.67 o 
   4  12   2        0.17        0.38      0.27 o 
   5  12   2        6.69        7.32      0.65 o 
   6  12   2        0.50        0.64      0.38 o 
   7  12   2        0.35        0.64      0.69 o 
  -7  13   2       33.19       27.56      1.85 o 
  -6  13   2       24.77       23.50      1.42 o 
  -5  13   2        4.42        2.87      0.75 o 
  -4  13   2      108.14      107.55      2.17 o 
  -3  13   2      138.66      131.42      2.29 o 
  -2  13   2      175.21      165.02      2.60 o 
  -1  13   2     1022.48      988.24      8.13 o 
   0  13   2      499.24      491.45      4.31 o 
   1  13   2      475.61      434.29      3.95 o 
   2  13   2        0.94        0.41      0.27 o 
   3  13   2       10.43        8.20      0.62 o 
   4  13   2        0.66        0.48      0.31 o 
   5  13   2        4.32        3.01      0.48 o 
   6  13   2       68.50       68.15      2.25 o 
   7  13   2      131.91      148.04      5.80 o 
  -7  14   2       12.51       12.03      1.85 o 
  -6  14   2       10.91       10.02      1.19 o 
  -5  14   2       56.65       47.34      1.80 o 
  -4  14   2      219.20      204.75      3.63 o 
  -3  14   2       41.29       41.06      1.36 o 
  -2  14   2       30.28       26.19      0.94 o 
  -1  14   2        3.47        2.36      0.34 o 
   0  14   2      272.75      267.57      2.84 o 
   1  14   2       53.29       55.89      1.13 o 
   2  14   2      667.37      592.10      6.00 o 
   3  14   2       11.02        8.34      0.65 o 
   4  14   2       12.46        9.77      0.73 o 
   5  14   2      127.31      118.80      2.55 o 
   6  14   2       33.39       38.49      2.06 o 
  -7  15   2        3.21        4.75      1.17 o 
  -6  15   2       81.36       85.28      2.96 o 
  -5  15   2       34.62       38.40      1.58 o 
  -4  15   2       29.44       26.59      1.19 o 
  -3  15   2      105.40       99.80      2.07 o 
  -2  15   2      207.62      188.74      2.76 o 
  -1  15   2      210.15      219.72      2.59 o 
   0  15   2      221.53      204.99      2.44 o 
   1  15   2       11.67       14.37      0.67 o 
   2  15   2       15.02       11.44      0.67 o 
   3  15   2        4.80        6.54      0.61 o 
   4  15   2      114.46      119.39      2.25 o 
   5  15   2        2.86        2.80      0.69 o 
   6  15   2      125.53      146.14      4.17 o 
  -6  16   2       38.18       37.90      2.65 o 
  -5  16   2       69.54       72.80      3.31 o 
  -4  16   2      120.05      105.63      2.58 o 
  -3  16   2       43.29       44.34      2.06 o 
  -2  16   2        0.03        0.35      0.33 o 
  -1  16   2       31.38       29.49      1.06 o 
   0  16   2      118.38      102.50      1.81 o 
   1  16   2        0.17        0.39      0.26 o 
   2  16   2       60.64       56.06      1.42 o 
   3  16   2        0.18        0.07      0.31 o 
   4  16   2        1.77        1.93      0.62 o 
   5  16   2       88.55       91.71      2.92 o 
   6  16   2        0.24        0.07      0.65 o 
  -6  17   2        9.71        6.77      1.39 o 
  -5  17   2        2.13        1.80      0.84 o 
  -4  17   2       23.73       23.83      1.71 o 
  -3  17   2        0.37        0.58      0.45 o 
  -2  17   2       32.68       26.05      1.46 o 
  -1  17   2      198.42      214.49      3.43 o 
   0  17   2       70.02       64.33      1.57 o 
   1  17   2       38.53       37.03      1.10 o 
   2  17   2        0.69        0.39      0.32 o 
   3  17   2        3.96        2.57      1.20 o 
   4  17   2        4.12        3.67      0.95 o 
   5  17   2        8.40        9.27      1.30 o 
  -5  18   2      262.08      295.74      7.69 o 
  -4  18   2        4.80        5.77      1.08 o 
  -3  18   2       11.31       10.67      1.26 o 
  -2  18   2       23.30       24.96      1.21 o 
  -1  18   2       30.07       33.49      1.35 o 
   0  18   2      205.11      220.01      3.57 o 
   1  18   2        2.91        2.31      0.52 o 
   2  18   2        2.30        2.60      1.69 o 
   3  18   2       44.28       42.93      3.87 o 
   4  18   2       32.67       30.95      2.02 o 
  -4  19   2       12.10       13.65      1.52 o 
  -3  19   2       20.33       24.59      1.79 o 
  -2  19   2        4.62        2.30      0.67 o 
  -1  19   2        6.91       10.90      1.63 o 
   0  19   2        0.16        0.76      0.53 o 
   1  19   2       36.26       41.81      3.02 o 
   2  19   2       24.91       25.26      1.84 o 
   3  19   2        9.66       13.76      1.76 o 
   4  19   2       59.79       67.20      2.82 o 
  -3  20   2        1.64        1.59      0.82 o 
  -2  20   2       13.77       13.36      1.25 o 
  -1  20   2        9.25        6.59      1.26 o 
   0  20   2      144.34      145.82      3.99 o 
   1  20   2        6.78        5.44      1.05 o 
   2  20   2      215.64      235.35     10.60 o 
   3  20   2       29.92       36.89      2.28 o 
  -2  21   2       11.10        9.74      1.14 o 
  -1  21   2        5.41        3.29      0.77 o 
   0  21   2       14.54       13.56      2.07 o 
   1  21   2       95.47      108.37      3.75 o 
  -9   1   3        8.37        9.20      1.34 o 
  -8   1   3        0.15        0.16      0.36 o 
  -7   1   3        1.70        0.31      0.33 o 
  -6   1   3        2.60        0.94      0.33 o 
  -5   1   3        0.66        0.55      0.29 o 
  -4   1   3        3.09        1.52      0.33 o 
  -3   1   3      127.22      150.13      2.66 o 
  -2   1   3      414.99      457.20      4.68 o 
  -1   1   3      297.59      340.28      3.84 o 
   0   1   3       40.21       41.48      1.16 o 
   1   1   3      485.77      461.20     10.44 o 
   2   1   3       18.55       14.14      0.77 o 
   3   1   3      103.55       91.98      1.43 o 
   4   1   3      189.10      171.91      2.27 o 
   5   1   3        0.32        0.73      0.26 o 
   6   1   3       30.50       31.09      1.08 o 
   7   1   3        0.15        0.25      0.33 o 
   8   1   3        0.01        0.09      0.50 o 
  -9   2   3        0.83        0.16      0.63 o 
  -8   2   3       43.24       45.30      1.41 o 
  -7   2   3        9.51       10.67      0.77 o 
  -6   2   3        4.79        5.43      0.60 o 
  -5   2   3        1.88        0.85      0.36 o 
  -4   2   3        0.43        0.88      0.27 o 
  -3   2   3        6.28        6.12      0.47 o 
  -2   2   3       16.90       11.93      0.43 o 
  -1   2   3     2145.48     2245.58     18.76 o 
   0   2   3        0.14        0.76      0.30 o 
   1   2   3       70.60       73.64      2.32 o 
   2   2   3      156.20      156.78      2.97 o 
   3   2   3       13.61       12.76      0.47 o 
   4   2   3        9.14        6.21      0.44 o 
   5   2   3       18.98       20.04      0.80 o 
   6   2   3       28.74       26.52      1.00 o 
   7   2   3        4.98        5.06      0.59 o 
   8   2   3        0.50        0.44      0.58 o 
  -9   3   3        0.95        0.94      0.68 o 
  -8   3   3       36.91       37.16      1.99 o 
  -7   3   3       65.29       56.73      1.91 o 
  -6   3   3       58.02       48.08      1.41 o 
  -5   3   3       59.05       61.26      1.65 o 
  -4   3   3       71.91       76.97      1.32 o 
  -3   3   3       40.96       34.01      0.95 o 
  -2   3   3        0.08        0.19      0.15 o 
  -1   3   3      849.41      928.96      6.97 o 
   0   3   3       39.99       29.80      1.01 o 
   1   3   3        1.38        2.82      0.36 o 
   2   3   3      100.22       92.09      1.38 o 
   3   3   3       10.52       15.96      0.58 o 
   4   3   3       31.90       24.85      0.79 o 
   5   3   3       84.77       74.31      1.51 o 
   6   3   3       72.84       73.59      2.03 o 
   7   3   3        0.88        1.33      0.40 o 
   8   3   3        2.33        2.12      0.69 o 
  -9   4   3       23.03       26.28      1.93 o 
  -8   4   3       75.82       68.92      3.90 o 
  -7   4   3      105.48      105.93      2.30 o 
  -6   4   3        4.44        3.80      0.54 o 
  -5   4   3        6.20        4.97      0.54 o 
  -4   4   3       10.26       13.72      0.91 o 
  -3   4   3       84.45       87.45      1.39 o 
  -2   4   3       10.94       10.86      0.46 o 
  -1   4   3       16.55       22.13      0.66 o 
   0   4   3      401.22      381.50      4.01 o 
   1   4   3      499.85      506.39      6.70 o 
   2   4   3       25.29       25.55      0.74 o 
   3   4   3       16.29       13.55      0.55 o 
   4   4   3      200.74      182.99      2.42 o 
   5   4   3       31.47       31.97      1.00 o 
   6   4   3       21.14       21.44      0.96 o 
   7   4   3       65.76       69.90      2.16 o 
   8   4   3       25.76       25.33      1.61 o 
  -9   5   3        4.26        5.99      1.06 o 
  -8   5   3       17.13       16.32      1.49 o 
  -7   5   3       24.14       33.45      1.72 o 
  -6   5   3      195.11      183.46      3.09 o 
  -5   5   3        0.12        0.38      0.30 o 
  -4   5   3      501.24      516.85      5.05 o 
  -3   5   3       46.56       45.60      0.98 o 
  -2   5   3        6.24        3.94      0.33 o 
  -1   5   3      245.79      268.77      2.57 o 
   0   5   3       69.96       78.91      1.42 o 
   1   5   3       87.97       86.44      1.22 o 
   2   5   3      106.93      124.21      1.57 o 
   3   5   3      328.98      302.48      3.00 o 
   4   5   3      234.53      229.35      2.60 o 
   5   5   3      247.75      251.94      3.23 o 
   6   5   3        3.20        4.81      0.55 o 
   7   5   3       14.19       15.56      1.17 o 
   8   5   3       13.60       13.87      1.55 o 
  -9   6   3       14.77       16.95      2.44 o 
  -8   6   3        2.82        2.72      0.63 o 
  -7   6   3      266.59      268.71      3.98 o 
  -6   6   3      461.57      444.45      8.00 o 
  -5   6   3       39.97       37.59      1.04 o 
  -4   6   3       12.68       13.85      0.92 o 
  -3   6   3       23.23       28.86      0.80 o 
  -2   6   3       20.97       21.78      0.77 o 
  -1   6   3        0.01       -0.18      0.13 o 
   0   6   3        2.21        2.37      0.58 o 
   1   6   3      781.23      831.42      6.53 o 
   2   6   3      221.63      209.82      2.51 o 
   3   6   3      124.45      126.62      1.71 o 
   4   6   3       20.60       21.80      0.69 o 
   5   6   3        9.40        8.14      0.60 o 
   6   6   3      157.15      150.70      2.32 o 
   7   6   3       62.21       71.45      1.64 o 
   8   6   3        9.98       13.12      1.52 o 
  -9   7   3      114.39      118.81      3.79 o 
  -8   7   3        5.14        6.79      1.10 o 
  -7   7   3        0.05        1.01      0.44 o 
  -6   7   3       26.26       28.88      1.13 o 
  -5   7   3       15.27       15.28      0.72 o 
  -4   7   3      256.99      256.58      4.70 o 
  -3   7   3      722.78      753.00      7.45 o 
  -2   7   3       93.06       90.32      1.21 o 
  -1   7   3        0.95        2.62      0.24 o 
   0   7   3       83.82       80.16      1.24 o 
   1   7   3      473.37      492.21      4.25 o 
   2   7   3       12.82       22.98      0.63 o 
   3   7   3      575.56      600.25      4.93 o 
   4   7   3     1730.78     1613.17     11.73 o 
   5   7   3       14.27       15.21      0.92 o 
   6   7   3       35.76       40.66      1.25 o 
   7   7   3        0.33        0.87      0.42 o 
   8   7   3       10.85       10.60      1.45 o 
  -9   8   3       17.79       22.08      2.71 o 
  -8   8   3       16.81       16.17      1.54 o 
  -7   8   3      475.91      492.31      6.10 o 
  -6   8   3      127.84      130.02      2.70 o 
  -5   8   3       99.45      103.90      2.00 o 
  -4   8   3       51.38       55.14      1.20 o 
  -3   8   3       19.31       21.70      0.71 o 
  -2   8   3       32.91       39.70      0.73 o 
  -1   8   3     1170.21     1178.90      8.46 o 
   0   8   3     1389.11     1403.77      9.35 o 
   1   8   3      534.23      558.25      4.81 o 
   2   8   3       31.02       25.28      0.70 o 
   3   8   3       58.54       45.56      1.22 o 
   4   8   3       39.90       38.06      1.07 o 
   5   8   3      150.31      135.95      2.09 o 
   6   8   3      183.70      185.68      3.08 o 
   7   8   3      189.99      202.29      4.65 o 
   8   8   3       25.06       21.54      2.34 o 
  -8   9   3        4.92        3.63      0.95 o 
  -7   9   3        0.10        0.40      0.40 o 
  -6   9   3      450.38      434.56      5.43 o 
  -5   9   3      104.87      100.72      1.82 o 
  -4   9   3       76.35       80.67      1.70 o 
  -3   9   3      396.90      425.13      4.84 o 
  -2   9   3      179.37      167.36      1.79 o 
  -1   9   3       40.89       46.22      1.04 o 
   0   9   3      239.30      244.32      2.39 o 
   1   9   3       66.36       74.98      1.23 o 
   2   9   3        2.59        3.73      0.44 o 
   3   9   3       19.37       18.03      0.69 o 
   4   9   3      827.94      779.05      6.86 o 
   5   9   3       91.34       99.14      1.93 o 
   6   9   3        5.65        3.68      0.53 o 
   7   9   3       75.12       84.44      2.57 o 
  -8  10   3        8.23        8.46      2.38 o 
  -7  10   3      229.48      236.95     10.59 o 
  -6  10   3       39.17       39.57      1.35 o 
  -5  10   3       92.23       92.22      1.98 o 
  -4  10   3        7.52        7.18      0.66 o 
  -3  10   3        6.49        8.53      0.96 o 
  -2  10   3       82.78       90.87      1.26 o 
  -1  10   3        0.09        0.19      0.17 o 
   0  10   3       40.39       43.47      0.86 o 
   1  10   3       32.49       37.99      0.86 o 
   2  10   3      265.90      263.40      3.52 o 
   3  10   3      211.02      189.29      2.43 o 
   4  10   3       22.91       27.21      0.92 o 
   5  10   3       23.47       25.23      0.95 o 
   6  10   3       11.86       10.64      0.79 o 
   7  10   3       46.47       44.26      1.94 o 
  -8  11   3       13.17       12.53      1.83 o 
  -7  11   3        5.47        5.99      2.72 o 
  -6  11   3       12.50       13.26      1.21 o 
  -5  11   3        1.45        1.35      0.41 o 
  -4  11   3      120.32      107.72      2.12 o 
  -3  11   3       50.47       49.51      1.34 o 
  -2  11   3       26.09       25.50      0.69 o 
  -1  11   3       98.01       98.99      1.42 o 
   0  11   3       60.93       56.62      1.04 o 
   1  11   3        1.44        1.29      0.27 o 
   2  11   3      307.28      279.32      3.34 o 
   3  11   3        1.18        0.81      0.28 o 
   4  11   3      187.09      170.85      2.43 o 
   5  11   3       80.95       75.65      1.61 o 
   6  11   3       56.05       61.86      1.86 o 
   7  11   3       25.69       34.31      1.81 o 
  -8  12   3       12.21       11.53      1.89 o 
  -7  12   3        5.12        8.27      1.48 o 
  -6  12   3       38.92       41.67      1.46 o 
  -5  12   3      321.22      307.30      4.29 o 
  -4  12   3        0.00       -0.13      0.29 o 
  -3  12   3      273.99      263.88      3.67 o 
  -2  12   3      184.16      174.76      2.18 o 
  -1  12   3       77.71       76.28      1.27 o 
   0  12   3      933.08      916.41      7.12 o 
   1  12   3      479.02      432.84      4.19 o 
   2  12   3      138.09      134.25      2.14 o 
   3  12   3        0.22        0.22      0.28 o 
   4  12   3       29.88       30.57      1.48 o 
   5  12   3       35.27       33.40      1.13 o 
   6  12   3        7.15        7.40      1.06 o 
   7  12   3       15.60       17.31      1.71 o 
  -7  13   3        0.00        0.54      0.80 o 
  -6  13   3       10.27       10.17      1.03 o 
  -5  13   3       60.82       66.19      1.78 o 
  -4  13   3      477.74      453.23      5.57 o 
  -3  13   3       47.12       45.36      1.38 o 
  -2  13   3       68.75       64.84      1.42 o 
  -1  13   3       77.31       71.66      1.28 o 
   0  13   3       18.51       18.15      0.75 o 
   1  13   3      110.61      106.03      1.74 o 
   2  13   3      290.25      277.73      3.48 o 
   3  13   3       17.03       20.31      0.92 o 
   4  13   3        0.46        0.63      0.35 o 
   5  13   3        0.80        1.01      0.40 o 
   6  13   3        0.00        0.43      0.47 o 
  -7  14   3       15.11       17.20      4.99 o 
  -6  14   3        3.52        3.40      0.72 o 
  -5  14   3       18.88       19.98      1.11 o 
  -4  14   3       23.98       23.66      1.15 o 
  -3  14   3        4.05        4.91      0.61 o 
  -2  14   3       17.39       17.15      0.73 o 
  -1  14   3       19.23       21.77      0.79 o 
   0  14   3        9.68       10.59      0.59 o 
   1  14   3       25.38       23.17      1.08 o 
   2  14   3       38.37       43.16      1.23 o 
   3  14   3       13.41       11.18      0.77 o 
   4  14   3       14.63       17.54      0.96 o 
   5  14   3       16.08       15.07      1.26 o 
   6  14   3       14.91       14.79      1.90 o 
  -6  15   3        7.02        5.64      1.06 o 
  -5  15   3        5.99        7.37      0.93 o 
  -4  15   3       39.26       42.11      1.76 o 
  -3  15   3        0.61        1.48      0.45 o 
  -2  15   3        1.40        1.76      0.41 o 
  -1  15   3        5.00        4.74      0.70 o 
   0  15   3       27.50       31.24      1.25 o 
   1  15   3       78.87       76.55      1.54 o 
   2  15   3        0.12        0.33      0.31 o 
   3  15   3       29.16       29.01      1.23 o 
   4  15   3        1.68        1.38      0.51 o 
   5  15   3        6.73        5.50      0.88 o 
  -6  16   3        0.19        0.89      0.72 o 
  -5  16   3      117.96      119.79      4.11 o 
  -4  16   3       10.34       10.70      0.92 o 
  -3  16   3       30.47       29.67      1.29 o 
  -2  16   3        0.03        0.33      0.33 o 
  -1  16   3        5.29        4.98      0.50 o 
   0  16   3       41.46       38.86      1.05 o 
   1  16   3       29.03       27.43      1.01 o 
   2  16   3       22.68       23.58      0.98 o 
   3  16   3       21.28       23.63      1.09 o 
   4  16   3        0.55        0.25      0.50 o 
   5  16   3       12.37       12.48      1.32 o 
  -5  17   3        1.15        0.35      0.68 o 
  -4  17   3      115.52      120.26      4.14 o 
  -3  17   3       54.67       53.20      3.01 o 
  -2  17   3       23.13       23.11      1.57 o 
  -1  17   3        2.22        2.46      0.41 o 
   0  17   3        0.09        0.36      0.29 o 
   1  17   3      222.22      224.70      3.04 o 
   2  17   3       16.35       17.38      0.95 o 
   3  17   3       25.55       20.81      1.55 o 
   4  17   3        1.26        1.66      0.65 o 
  -5  18   3        0.15       -0.62      0.63 o 
  -4  18   3        0.51       -0.43      0.56 o 
  -3  18   3        0.36        0.15      0.56 o 
  -2  18   3        7.29        6.34      0.87 o 
  -1  18   3        0.02        0.14      0.43 o 
   0  18   3       21.89       27.05      1.33 o 
   1  18   3        0.27        0.26      0.42 o 
   2  18   3        0.13        0.38      0.51 o 
   3  18   3        0.21        0.43      0.53 o 
   4  18   3        6.98        6.84      1.03 o 
  -4  19   3       75.21       69.41      2.83 o 
  -3  19   3       13.64       14.33      1.53 o 
  -2  19   3       10.93       10.71      1.30 o 
  -1  19   3        4.94        3.60      0.77 o 
   0  19   3        6.08        5.14      0.74 o 
   1  19   3      124.07      131.65      4.32 o 
   2  19   3       18.63       21.14      1.78 o 
   3  19   3       33.46       37.32      3.46 o 
  -3  20   3        0.37        1.66      0.83 o 
  -2  20   3        1.42        1.13      0.76 o 
  -1  20   3        6.93        5.23      0.86 o 
   0  20   3        3.60        5.60      1.07 o 
   1  20   3       19.98       27.43      2.10 o 
   2  20   3        3.29        1.13      0.74 o 
  -9   0   4      152.80      162.74      4.30 o 
  -8   0   4       10.26       11.09      1.26 o 
  -7   0   4       32.36       33.65      1.78 o 
  -6   0   4      242.64      230.49      4.59 o 
  -5   0   4     1226.32     1181.28     18.37 o 
  -4   0   4        1.22        0.06      0.72 o 
  -3   0   4       21.29       18.30      1.26 o 
  -2   0   4     6074.04     5972.45     45.10 o 
  -1   0   4     2110.35     2316.45     22.12 o 
   0   0   4     1272.26     1375.18     19.55 o 
   1   0   4       34.89       31.87      1.52 o 
   2   0   4      115.97      109.48      3.11 o 
   3   0   4       20.50       15.37      2.12 o 
   4   0   4      201.76      205.72      5.13 o 
   5   0   4        5.35        3.76      1.03 o 
   6   0   4       94.38       81.70      3.38 o 
   7   0   4      133.71      136.47      3.60 o 
   8   0   4      118.47      137.08      5.12 o 
  -9   1   4        7.69        9.44      0.92 o 
  -8   1   4       72.23       72.57      1.85 o 
  -7   1   4      133.20      132.83      2.45 o 
  -6   1   4      122.51      121.74      2.66 o 
  -5   1   4      325.84      313.69      4.18 o 
  -4   1   4      237.54      250.22      3.83 o 
  -3   1   4       17.89       25.65      1.77 o 
  -2   1   4       41.43       56.15      0.87 o 
  -1   1   4     1187.70     1293.99      9.68 o 
   0   1   4      590.17      563.84     19.68 o 
   1   1   4      795.31      773.93      8.50 o 
   2   1   4      911.16      949.55     11.98 o 
   3   1   4      193.80      191.49      3.27 o 
   4   1   4        0.63        0.39      0.47 o 
   5   1   4        5.41        3.61      0.65 o 
   6   1   4       39.12       32.97      1.77 o 
   7   1   4        2.51        2.21      0.50 o 
   8   1   4       16.64       16.48      1.44 o 
  -9   2   4       25.09       23.43      1.66 o 
  -8   2   4        1.65        1.73      0.50 o 
  -7   2   4       22.86       22.62      1.08 o 
  -6   2   4       46.20       38.98      1.34 o 
  -5   2   4       45.44       38.27      1.25 o 
  -4   2   4        1.01        1.09      0.33 o 
  -3   2   4       11.00       13.82      0.85 o 
  -2   2   4     2678.40     2832.15     16.98 o 
  -1   2   4        0.10        1.58      0.37 o 
   0   2   4     1203.06     1231.86     11.20 o 
   1   2   4      122.45      128.74      2.21 o 
   2   2   4      232.80      233.36      4.16 o 
   3   2   4       27.52       35.42      1.29 o 
   4   2   4      312.94      284.11      4.46 o 
   5   2   4      825.23      753.97      9.34 o 
   6   2   4        1.44        3.85      0.72 o 
   7   2   4       17.39       17.65      1.01 o 
   8   2   4       33.00       37.53      1.98 o 
  -9   3   4        0.07       -0.08      0.45 o 
  -8   3   4       41.92       39.70      1.58 o 
  -7   3   4       14.17       12.51      0.96 o 
  -6   3   4      115.45      119.61      2.41 o 
  -5   3   4        7.48        6.51      0.64 o 
  -4   3   4      140.63      133.23      3.07 o 
  -3   3   4        0.87        1.78      0.41 o 
  -2   3   4       15.81       17.46      0.47 o 
  -1   3   4        4.58        8.84      0.45 o 
   0   3   4      339.08      358.47      3.98 o 
   1   3   4      181.09      192.33      3.86 o 
   2   3   4      156.18      174.03      2.55 o 
   3   3   4        3.21        3.02      0.61 o 
   4   3   4       81.33       75.50      3.16 o 
   5   3   4       14.08       12.45      1.32 o 
   6   3   4       52.14       48.21      1.55 o 
   7   3   4       26.36       25.66      1.17 o 
   8   3   4        9.68        8.96      1.28 o 
  -9   4   4        2.37        2.47      0.91 o 
  -8   4   4        0.11        0.50      0.41 o 
  -7   4   4       23.10       24.58      1.55 o 
  -6   4   4       48.09       40.00      1.36 o 
  -5   4   4      340.47      313.83      4.20 o 
  -4   4   4      341.57      342.15      4.29 o 
  -3   4   4      170.49      174.85      2.29 o 
  -2   4   4       68.60       63.37      0.90 o 
  -1   4   4      147.44      166.02      1.48 o 
   0   4   4      417.83      435.55      4.25 o 
   1   4   4       23.95       27.68      1.31 o 
   2   4   4        1.33        0.59      0.35 o 
   3   4   4       58.65       59.40      1.44 o 
   4   4   4      188.35      166.51      3.81 o 
   5   4   4       23.86       22.39      1.31 o 
   6   4   4        0.03        0.32      0.39 o 
   7   4   4        2.78        2.53      0.53 o 
   8   4   4       48.93       53.89      2.30 o 
  -9   5   4        7.78        9.04      1.30 o 
  -8   5   4        0.15        0.30      0.49 o 
  -7   5   4       19.41       20.10      1.16 o 
  -6   5   4      327.84      310.86      4.59 o 
  -5   5   4       28.57       27.61      1.11 o 
  -4   5   4      305.86      297.13      3.43 o 
  -3   5   4       47.10       45.88      1.07 o 
  -2   5   4        9.60       10.53      0.43 o 
  -1   5   4       11.43       11.83      0.43 o 
   0   5   4      174.45      185.95      2.12 o 
   1   5   4        2.14        1.61      0.29 o 
   2   5   4       10.91       11.32      0.67 o 
   3   5   4       38.99       41.15      1.21 o 
   4   5   4        4.57        3.40      0.60 o 
   5   5   4        1.48        1.29      0.44 o 
   6   5   4      178.03      174.76      3.18 o 
   7   5   4       17.33       16.49      1.00 o 
  -9   6   4       47.36       50.40      2.54 o 
  -8   6   4        0.02        0.43      0.54 o 
  -7   6   4       74.10       67.87      1.92 o 
  -6   6   4       28.36       26.95      1.78 o 
  -5   6   4      125.22      118.42      2.31 o 
  -4   6   4       13.19       15.53      0.79 o 
  -3   6   4       24.58       25.57      0.82 o 
  -2   6   4        1.15        2.59      0.31 o 
  -1   6   4       69.85       73.85      1.15 o 
   0   6   4      297.50      312.58      3.10 o 
   1   6   4      110.65      116.21      2.20 o 
   2   6   4       31.68       30.07      1.13 o 
   3   6   4      199.99      194.70      2.69 o 
   4   6   4       18.50       19.30      1.02 o 
   5   6   4       38.32       40.51      1.47 o 
   6   6   4       57.71       63.59      1.84 o 
   7   6   4       18.91       18.38      1.25 o 
  -9   7   4       31.84       34.97      2.27 o 
  -8   7   4        3.26        2.99      0.73 o 
  -7   7   4       42.57       41.55      1.49 o 
  -6   7   4        4.29        3.88      0.67 o 
  -5   7   4      121.83      111.16      2.25 o 
  -4   7   4       92.87       88.29      1.65 o 
  -3   7   4        4.28        4.65      0.50 o 
  -2   7   4        9.75       10.14      0.50 o 
  -1   7   4      120.13      110.75      1.80 o 
   0   7   4        7.44        7.36      0.51 o 
   1   7   4      434.12      416.74      4.84 o 
   2   7   4        1.18        1.19      0.58 o 
   3   7   4      112.10      112.11      2.54 o 
   4   7   4       24.37       22.97      1.30 o 
   5   7   4        4.02        3.83      0.59 o 
   6   7   4       69.48       71.79      2.00 o 
   7   7   4       16.06       16.46      1.46 o 
  -8   8   4        6.49        7.28      0.99 o 
  -7   8   4        0.02        0.61      0.43 o 
  -6   8   4        8.81       10.54      0.84 o 
  -5   8   4       29.46       28.53      2.35 o 
  -4   8   4       57.71       54.80      1.64 o 
  -3   8   4        0.98        1.42      0.48 o 
  -2   8   4       97.39       94.82      1.54 o 
  -1   8   4       34.83       37.01      0.99 o 
   0   8   4        5.75        6.96      0.47 o 
   1   8   4      178.24      184.23      2.82 o 
   2   8   4       17.82       17.81      0.93 o 
   3   8   4       88.99       83.21      1.91 o 
   4   8   4       38.36       31.26      1.27 o 
   5   8   4        8.89        7.32      0.75 o 
   6   8   4       21.40       21.41      1.22 o 
   7   8   4       17.35       18.22      1.47 o 
  -8   9   4        4.05        3.93      1.21 o 
  -7   9   4       11.94       10.23      1.02 o 
  -6   9   4       10.51       12.48      1.02 o 
  -5   9   4        1.00        0.39      0.33 o 
  -4   9   4       61.02       61.78      1.56 o 
  -3   9   4       61.06       60.39      1.44 o 
  -2   9   4        7.50        7.43      0.45 o 
  -1   9   4       13.60       13.14      0.67 o 
   0   9   4        6.91        5.08      0.44 o 
   1   9   4      326.51      318.07      4.12 o 
   2   9   4       37.89       39.66      1.28 o 
   3   9   4        5.23        5.32      0.62 o 
   4   9   4        2.74        1.37      0.57 o 
   5   9   4        9.71       10.81      1.01 o 
   6   9   4        6.50        5.60      0.92 o 
   7   9   4       11.48       11.02      1.22 o 
  -8  10   4        5.75        5.71      1.35 o 
  -7  10   4        0.00        0.19      0.60 o 
  -6  10   4        0.00        0.10      0.42 o 
  -5  10   4       15.07       14.32      0.90 o 
  -4  10   4      170.95      170.87      2.80 o 
  -3  10   4       19.80       20.56      0.91 o 
  -2  10   4       20.77       19.21      0.69 o 
  -1  10   4        2.01        1.61      0.29 o 
   0  10   4        6.16        7.37      0.65 o 
   1  10   4       72.23       69.40      1.94 o 
   2  10   4       19.54       17.21      0.98 o 
   3  10   4        0.30        0.25      0.29 o 
   4  10   4       79.70       75.56      1.73 o 
   5  10   4        5.58        4.46      0.62 o 
   6  10   4        4.92        4.78      0.72 o 
   7  10   4       11.16       10.67      1.61 o 
  -8  11   4        6.75        6.22      1.46 o 
  -7  11   4       37.15       38.83      2.66 o 
  -6  11   4       55.65       61.43      2.02 o 
  -5  11   4       31.81       30.27      1.40 o 
  -4  11   4      153.41      153.07      2.77 o 
  -3  11   4       28.70       28.64      1.29 o 
  -2  11   4        7.02        7.27      0.50 o 
  -1  11   4        0.27        0.82      0.27 o 
   0  11   4       20.96       21.39      0.79 o 
   1  11   4      199.56      183.89      2.86 o 
   2  11   4       49.55       47.98      1.28 o 
   3  11   4       17.47       13.73      0.95 o 
   4  11   4        2.40        2.82      0.48 o 
   5  11   4        0.04        0.07      0.36 o 
   6  11   4       43.67       45.94      3.19 o 
  -7  12   4        1.02        0.73      0.68 o 
  -6  12   4        2.97        1.91      0.65 o 
  -5  12   4        3.79        3.19      0.63 o 
  -4  12   4      147.71      138.66      2.61 o 
  -3  12   4      214.68      211.24      3.27 o 
  -2  12   4      134.69      135.92      2.25 o 
  -1  12   4       61.23       66.73      1.35 o 
   0  12   4        3.95        1.59      0.33 o 
   1  12   4       58.20       57.97      1.80 o 
   2  12   4       75.62       73.93      1.79 o 
   3  12   4        0.01       -0.23      0.28 o 
   4  12   4        2.30        1.39      0.42 o 
   5  12   4        0.43        0.14      0.34 o 
   6  12   4        8.24       12.75      1.32 o 
  -7  13   4        0.05        1.26      0.76 o 
  -6  13   4        1.58        1.19      0.68 o 
  -5  13   4      133.48      128.93      3.46 o 
  -4  13   4      159.05      164.95      3.45 o 
  -3  13   4      161.03      154.11      2.76 o 
  -2  13   4        9.29       11.18      0.64 o 
  -1  13   4       40.73       41.30      1.10 o 
   0  13   4        4.06        4.46      0.47 o 
   1  13   4      114.26      104.01      2.03 o 
   2  13   4      116.60      103.72      2.23 o 
   3  13   4        4.69        5.26      0.82 o 
   4  13   4       14.79       11.58      0.86 o 
   5  13   4       21.43       19.31      1.25 o 
   6  13   4       35.88       38.81      2.02 o 
  -7  14   4        0.21        1.80      0.97 o 
  -6  14   4        0.92       -0.11      0.64 o 
  -5  14   4        0.16        0.09      0.43 o 
  -4  14   4       74.19       73.75      1.93 o 
  -3  14   4        5.12        4.22      0.61 o 
  -2  14   4      366.09      370.53      4.15 o 
  -1  14   4      325.10      325.72      3.70 o 
   0  14   4       29.96       27.49      0.97 o 
   1  14   4        0.67        0.63      0.34 o 
   2  14   4        3.55        3.42      0.55 o 
   3  14   4       29.67       28.96      1.30 o 
   4  14   4        0.23       -0.08      0.37 o 
   5  14   4        0.07        0.65      0.60 o 
  -6  15   4        0.06        0.02      0.63 o 
  -5  15   4       81.67       82.36      2.53 o 
  -4  15   4        0.10       -0.08      0.38 o 
  -3  15   4        3.16        3.74      0.83 o 
  -2  15   4        8.17        7.75      0.66 o 
  -1  15   4       16.61       20.16      0.92 o 
   0  15   4        0.86        0.79      0.35 o 
   1  15   4      468.31      454.35      5.24 o 
   2  15   4        7.80        7.92      0.73 o 
   3  15   4        0.70        1.21      0.47 o 
   4  15   4        0.77        0.44      0.54 o 
   5  15   4        1.28        1.84      0.69 o 
  -5  16   4        0.93        1.29      0.62 o 
  -4  16   4       34.73       34.50      2.32 o 
  -3  16   4      185.60      174.71      6.10 o 
  -2  16   4       88.10       99.02      2.15 o 
  -1  16   4       62.71       61.91      1.35 o 
   0  16   4        3.96        2.71      0.44 o 
   1  16   4       14.45       11.82      0.76 o 
   2  16   4       25.76       25.02      1.06 o 
   3  16   4       30.73       35.03      1.51 o 
   4  16   4        0.41        0.61      0.58 o 
  -5  17   4        6.95        6.39      0.99 o 
  -4  17   4       31.11       29.33      2.22 o 
  -3  17   4       29.37       29.25      1.65 o 
  -2  17   4        0.08        0.19      0.42 o 
  -1  17   4        1.60        3.60      0.45 o 
   0  17   4        0.99        0.74      0.36 o 
   1  17   4        0.19        0.74      0.37 o 
   2  17   4       36.43       34.72      1.51 o 
   3  17   4        2.64        3.31      0.68 o 
  -4  18   4       12.64       11.68      1.24 o 
  -3  18   4        8.53       10.80      1.17 o 
  -2  18   4       80.21       85.63      2.99 o 
  -1  18   4       18.80       17.28      0.99 o 
   0  18   4        1.62        1.71      0.49 o 
   1  18   4        3.31        2.03      0.59 o 
   2  18   4       66.85       77.49      2.26 o 
   3  18   4       50.16       55.38      1.99 o 
  -3  19   4        1.27        1.59      1.08 o 
  -2  19   4        8.00        9.59      1.46 o 
  -1  19   4        0.76        1.06      0.53 o 
   0  19   4        1.63        1.63      0.59 o 
   1  19   4       29.49       37.19      1.68 o 
  -9   1   5       58.30       61.72      2.45 o 
  -8   1   5        7.97        8.31      1.15 o 
  -7   1   5        4.56        3.79      0.60 o 
  -6   1   5       34.09       33.98      1.37 o 
  -5   1   5       70.27       68.24      1.77 o 
  -4   1   5      709.95      678.44      8.27 o 
  -3   1   5       87.04       83.84      1.98 o 
  -2   1   5      354.46      357.91      2.76 o 
  -1   1   5       15.50       12.62      0.55 o 
   0   1   5       75.22       83.24      1.80 o 
   1   1   5      959.43      976.82      9.51 o 
   2   1   5       89.06       88.76      2.11 o 
   3   1   5       20.05       18.09      1.10 o 
   4   1   5       28.44       28.03      1.44 o 
   5   1   5       51.34       50.68      1.89 o 
   6   1   5      107.85      100.43      3.12 o 
   7   1   5       33.29       34.92      1.89 o 
  -9   2   5        4.82        4.87      0.76 o 
  -8   2   5        0.50        0.28      0.44 o 
  -7   2   5       21.26       22.85      1.16 o 
  -6   2   5        1.05        1.25      0.43 o 
  -5   2   5      104.76      100.22      2.17 o 
  -4   2   5       88.71       92.06      1.98 o 
  -3   2   5       92.47       93.97      1.63 o 
  -2   2   5       37.15       37.04      0.71 o 
  -1   2   5        8.23       10.16      0.49 o 
   0   2   5        8.55       10.54      0.58 o 
   1   2   5       93.35       87.80      1.74 o 
   2   2   5      161.98      158.11      3.50 o 
   3   2   5       46.54       44.74      1.56 o 
   4   2   5        2.25        1.37      0.50 o 
   5   2   5       15.91       13.56      1.16 o 
   6   2   5        0.09        0.05      0.48 o 
   7   2   5        2.35        2.26      0.72 o 
  -9   3   5      244.15      257.37      4.13 o 
  -8   3   5        0.46        0.94      0.48 o 
  -7   3   5        8.43        8.15      1.23 o 
  -6   3   5       10.90       10.44      0.88 o 
  -5   3   5      108.00      103.17      2.21 o 
  -4   3   5      647.42      610.02      6.84 o 
  -3   3   5       88.59       87.59      1.47 o 
  -2   3   5      182.65      188.52      1.83 o 
  -1   3   5       81.59       88.28      1.21 o 
   0   3   5       36.32       43.53      1.04 o 
   1   3   5      273.03      269.85      4.35 o 
   2   3   5      176.29      178.04      2.77 o 
   3   3   5      118.79      113.40      4.00 o 
   4   3   5        0.49        0.12      0.39 o 
   5   3   5        0.66        0.61      0.47 o 
   6   3   5       82.54       79.37      2.80 o 
   7   3   5       33.89       36.75      1.97 o 
  -9   4   5       40.61       39.96      1.67 o 
  -8   4   5      101.85      105.77      2.41 o 
  -7   4   5       16.16       16.38      1.14 o 
  -6   4   5       19.16       15.27      1.04 o 
  -5   4   5      164.73      157.77      2.83 o 
  -4   4   5        1.44        2.03      0.43 o 
  -3   4   5      140.14      131.86      1.89 o 
  -2   4   5       15.56       15.85      0.55 o 
  -1   4   5        9.77        9.11      0.42 o 
   0   4   5      177.02      174.29      2.00 o 
   1   4   5       13.26       13.79      0.86 o 
   2   4   5        0.35        0.65      0.32 o 
   3   4   5      101.93      100.34      2.41 o 
   4   4   5      141.16      136.95      3.60 o 
   5   4   5        0.22        0.76      0.47 o 
   6   4   5       21.42       22.95      1.54 o 
   7   4   5       37.70       38.20      2.00 o 
  -8   5   5      191.12      200.76      3.78 o 
  -7   5   5       14.01       14.24      1.08 o 
  -6   5   5        0.21        0.32      0.39 o 
  -5   5   5       16.49       13.10      0.91 o 
  -4   5   5       71.34       67.99      1.68 o 
  -3   5   5      110.30      103.97      1.66 o 
  -2   5   5        0.01        0.35      0.25 o 
  -1   5   5       15.57       14.42      0.60 o 
   0   5   5      655.15      696.31      5.98 o 
   1   5   5      190.20      181.67      3.56 o 
   2   5   5        0.07        0.26      0.37 o 
   3   5   5        2.39        1.44      0.78 o 
   4   5   5        0.03       -0.28      0.39 o 
   5   5   5       21.13       19.29      2.40 o 
   6   5   5      261.62      279.29      6.07 o 
   7   5   5        0.13       -0.88      0.61 o 
  -8   6   5       16.00       15.17      2.23 o 
  -7   6   5       51.93       56.69      3.13 o 
  -6   6   5        7.42        6.33      0.74 o 
  -5   6   5        0.25        0.57      0.44 o 
  -4   6   5       94.41       99.45      2.44 o 
  -3   6   5       78.77       74.31      1.55 o 
  -2   6   5       13.40       13.38      0.62 o 
  -1   6   5       10.98       13.30      0.83 o 
   0   6   5      228.89      226.01      2.62 o 
   1   6   5       33.91       38.88      1.23 o 
   2   6   5      551.88      533.80      6.98 o 
   3   6   5      385.62      385.48      4.99 o 
   4   6   5       77.75       78.40      2.36 o 
   5   6   5       76.75       72.47      2.34 o 
   6   6   5        0.98        1.16      0.64 o 
   7   6   5       10.35        8.38      1.13 o 
  -8   7   5       49.87       53.04      2.47 o 
  -7   7   5      208.28      208.31      4.22 o 
  -6   7   5       10.82       10.49      1.06 o 
  -5   7   5       81.08       78.28      2.26 o 
  -4   7   5      114.25      112.64      2.27 o 
  -3   7   5       19.04       16.54      0.81 o 
  -2   7   5       97.99       91.53      1.71 o 
  -1   7   5      179.09      184.15      2.36 o 
   0   7   5       54.10       54.94      1.15 o 
   1   7   5      298.06      305.06      4.09 o 
   2   7   5      163.97      165.73      2.85 o 
   3   7   5        4.03        4.48      0.63 o 
   4   7   5      107.28       95.47      2.62 o 
   5   7   5      293.57      297.02      5.26 o 
   6   7   5       28.69       31.48      1.83 o 
  -8   8   5       11.84       13.92      1.56 o 
  -7   8   5      135.03      131.87      3.14 o 
  -6   8   5       16.27       15.09      2.21 o 
  -5   8   5      257.32      236.78      4.28 o 
  -4   8   5      295.53      298.31      4.15 o 
  -3   8   5      237.52      221.09      3.05 o 
  -2   8   5        0.27        0.76      0.30 o 
  -1   8   5       12.86       10.31      0.60 o 
   0   8   5        2.79        3.60      0.41 o 
   1   8   5       16.75       15.08      0.90 o 
   2   8   5        5.05        3.36      0.52 o 
   3   8   5     1107.46     1075.23     12.40 o 
   4   8   5       39.88       40.76      1.81 o 
   5   8   5        2.23        1.65      0.64 o 
   6   8   5       10.57       10.47      1.67 o 
  -8   9   5      287.58      290.57     10.67 o 
  -7   9   5       21.41       20.01      1.38 o 
  -6   9   5       29.09       27.85      2.43 o 
  -5   9   5       14.81       13.15      1.32 o 
  -4   9   5       18.54       19.30      1.31 o 
  -3   9   5      246.06      245.09      3.65 o 
  -2   9   5      233.95      220.29      3.33 o 
  -1   9   5       89.96       94.29      1.78 o 
   0   9   5      324.58      326.02      3.58 o 
   1   9   5        4.11        3.10      0.52 o 
   2   9   5       22.42       19.48      1.08 o 
   3   9   5       76.70       73.43      1.96 o 
   4   9   5       11.55       10.43      1.06 o 
   5   9   5        2.78        2.53      0.71 o 
   6   9   5       39.99       42.13      2.10 o 
  -7  10   5      132.03      130.80      3.91 o 
  -6  10   5       53.65       56.51      2.43 o 
  -5  10   5       89.69       88.26      3.92 o 
  -4  10   5       62.25       59.17      1.90 o 
  -3  10   5       38.32       35.30      1.31 o 
  -2  10   5       19.60       17.98      0.91 o 
  -1  10   5       82.11       88.99      1.77 o 
   0  10   5      149.94      145.64      2.60 o 
   1  10   5       74.91       71.80      1.83 o 
   2  10   5       54.58       51.61      1.73 o 
   3  10   5      223.88      209.57      4.67 o 
   4  10   5        9.42       10.21      1.99 o 
   5  10   5        9.35        7.90      1.02 o 
   6  10   5       34.13       37.37      2.49 o 
  -7  11   5        5.32        4.46      1.01 o 
  -6  11   5       23.29       21.79      1.39 o 
  -5  11   5        0.02        0.11      0.55 o 
  -4  11   5       56.69       51.59      1.82 o 
  -3  11   5       18.92       20.49      1.12 o 
  -2  11   5       62.97       55.94      1.76 o 
  -1  11   5      422.12      419.25      4.74 o 
   0  11   5      141.40      129.95      2.83 o 
   1  11   5        1.50        2.22      0.51 o 
   2  11   5       39.52       41.26      1.47 o 
   3  11   5       18.56       19.81      1.98 o 
   4  11   5       16.60       12.20      1.04 o 
   5  11   5       64.73       64.98      2.60 o 
  -7  12   5        0.03        0.61      0.70 o 
  -6  12   5        3.06        2.67      0.71 o 
  -5  12   5       73.74       70.46      2.75 o 
  -4  12   5        3.36        3.33      0.65 o 
  -3  12   5        1.01        1.17      0.52 o 
  -2  12   5      124.17      115.91      2.24 o 
  -1  12   5       29.48       28.87      1.13 o 
   0  12   5        0.07        0.28      0.33 o 
   1  12   5      342.84      327.71      4.65 o 
   2  12   5       54.73       57.37      1.83 o 
   3  12   5       54.86       54.21      1.84 o 
   4  12   5       48.07       44.70      1.72 o 
   5  12   5       45.20       44.65      3.01 o 
  -6  13   5        1.68        0.97      0.74 o 
  -5  13   5       27.99       25.99      1.32 o 
  -4  13   5       54.69       59.53      2.05 o 
  -3  13   5       81.91       81.15      3.62 o 
  -2  13   5        9.58       10.31      0.82 o 
  -1  13   5       71.42       72.59      1.71 o 
   0  13   5       45.78       44.60      1.51 o 
   1  13   5       15.59       13.67      1.03 o 
   2  13   5        5.48        4.99      1.08 o 
   3  13   5       45.41       46.97      2.20 o 
   4  13   5        6.37        5.15      0.76 o 
   5  13   5        5.54        3.59      0.81 o 
  -6  14   5       29.34       32.62      2.18 o 
  -5  14   5       78.29       78.46      2.85 o 
  -4  14   5        5.45        3.81      0.65 o 
  -3  14   5       58.93       53.93      1.95 o 
  -2  14   5        0.09        0.40      0.37 o 
  -1  14   5       19.89       19.24      1.02 o 
   0  14   5       30.40       30.87      1.39 o 
   1  14   5       31.02       31.55      1.44 o 
   2  14   5        0.00        0.15      0.47 o 
   3  14   5        4.85        4.51      0.79 o 
   4  14   5        4.55        3.68      0.81 o 
  -5  15   5        0.00        0.97      0.63 o 
  -4  15   5        3.07        3.02      0.63 o 
  -3  15   5        0.00        0.96      0.56 o 
  -2  15   5        1.42        0.92      0.45 o 
  -1  15   5       13.59       12.27      0.89 o 
   0  15   5       32.21       28.46      1.52 o 
   1  15   5        1.24        0.75      0.46 o 
   2  15   5        1.00        0.91      0.50 o 
   3  15   5        0.34        0.55      0.58 o 
   4  15   5       10.05        8.39      1.09 o 
  -5  16   5        0.65        0.52      0.60 o 
  -4  16   5       14.55       16.45      1.38 o 
  -3  16   5        0.02        0.30      0.55 o 
  -2  16   5       22.54       22.70      1.10 o 
  -1  16   5       19.37       21.14      1.44 o 
   0  16   5        0.17        0.22      0.43 o 
   1  16   5        0.35        0.69      0.46 o 
   2  16   5       11.92       11.47      1.06 o 
   3  16   5        3.65        4.72      0.88 o 
  -4  17   5        0.76        0.46      0.76 o 
  -3  17   5        0.42        0.45      0.55 o 
  -2  17   5        6.12        5.42      0.90 o 
  -1  17   5       10.09       11.02      1.05 o 
   0  17   5        1.85        2.25      0.59 o 
   1  17   5        0.00        0.01      0.46 o 
   2  17   5       10.29       11.13      1.26 o 
  -3  18   5        7.47        9.60      2.13 o 
  -2  18   5        3.89        3.30      0.81 o 
  -1  18   5        0.00        0.24      0.49 o 
   0  18   5        7.27        6.13      0.89 o 
   1  18   5        2.29        2.40      0.65 o 
  -8   0   6      310.72      324.56      6.70 o 
  -7   0   6       81.54       83.06      5.74 o 
  -6   0   6      136.12      131.95      3.65 o 
  -5   0   6      158.15      163.22      4.77 o 
  -4   0   6        0.01       -0.05      0.51 o 
  -3   0   6      586.37      571.32     10.41 o 
  -2   0   6     1315.97     1287.35     10.96 o 
  -1   0   6       94.32      103.12      2.17 o 
   0   0   6      163.21      159.95      3.33 o 
   1   0   6      348.40      344.90      7.10 o 
   2   0   6       31.76       30.67      1.95 o 
   3   0   6       55.58       57.72      4.54 o 
   4   0   6       21.54       19.47      3.36 o 
   5   0   6       46.76       40.29      2.64 o 
   6   0   6        4.99        4.94      1.26 o 
  -8   1   6       19.12       19.77      1.54 o 
  -7   1   6       47.48       45.00      1.86 o 
  -6   1   6       71.88       70.35      2.08 o 
  -5   1   6        5.06        4.47      0.63 o 
  -4   1   6       40.10       37.31      1.69 o 
  -3   1   6     1227.94     1249.67     13.80 o 
  -2   1   6      237.85      239.11      2.20 o 
  -1   1   6       10.37       12.31      0.61 o 
   0   1   6        2.37        2.07      0.39 o 
   1   1   6        3.93        3.96      0.52 o 
   2   1   6       44.45       44.82      1.59 o 
   3   1   6      193.54      192.58      3.73 o 
   4   1   6      119.96      123.89      3.04 o 
   5   1   6       16.69       17.41      1.38 o 
   6   1   6        3.47        3.47      0.82 o 
  -8   2   6       53.66       56.87      1.93 o 
  -7   2   6        7.42        6.38      0.76 o 
  -6   2   6       19.83       19.39      1.19 o 
  -5   2   6        0.21        0.71      0.52 o 
  -4   2   6       17.30       19.40      1.07 o 
  -3   2   6      123.23      113.24      2.24 o 
  -2   2   6       38.51       44.06      1.13 o 
  -1   2   6       96.23       91.99      1.34 o 
   0   2   6       20.75       18.68      0.82 o 
   1   2   6      332.09      332.32      4.32 o 
   2   2   6      261.93      268.25      6.02 o 
   3   2   6      116.04      116.41      4.51 o 
   4   2   6       36.74       34.28      1.70 o 
   5   2   6       53.62       49.14      2.13 o 
   6   2   6       33.03       31.58      3.24 o 
  -8   3   6        1.92        1.81      0.58 o 
  -7   3   6        5.82        6.92      0.86 o 
  -6   3   6       41.46       36.21      1.53 o 
  -5   3   6       55.00       56.82      1.72 o 
  -4   3   6       73.47       73.39      2.27 o 
  -3   3   6      142.00      137.98      2.32 o 
  -2   3   6        1.37        1.62      0.29 o 
  -1   3   6       12.47       11.89      0.53 o 
   0   3   6        0.20        0.43      0.27 o 
   1   3   6        2.09        1.97      0.45 o 
   2   3   6        2.42        3.78      0.66 o 
   3   3   6        7.54        4.82      0.76 o 
   4   3   6      162.21      158.46      4.14 o 
   5   3   6        0.28        0.52      0.53 o 
   6   3   6        0.09       -0.39      0.54 o 
  -8   4   6       16.72       16.58      1.18 o 
  -7   4   6      204.91      207.12      3.81 o 
  -6   4   6        0.06        0.30      0.44 o 
  -5   4   6        0.06        0.57      0.41 o 
  -4   4   6        5.60        4.79      0.63 o 
  -3   4   6      235.78      232.54      3.20 o 
  -2   4   6       47.83       39.20      0.96 o 
  -1   4   6        8.58        8.87      0.62 o 
   0   4   6       73.73       79.61      1.47 o 
   1   4   6        5.47        5.79      0.64 o 
   2   4   6      250.81      253.41      5.06 o 
   3   4   6        7.60        8.33      1.12 o 
   4   4   6        1.21        0.53      0.54 o 
   5   4   6        8.71       10.04      1.32 o 
   6   4   6        4.82        5.61      1.45 o 
  -8   5   6       44.70       41.21      1.86 o 
  -7   5   6       14.96       11.84      1.10 o 
  -6   5   6        2.96        2.04      0.67 o 
  -5   5   6       18.62       18.46      1.24 o 
  -4   5   6        2.06        1.72      0.54 o 
  -3   5   6       54.80       55.78      1.40 o 
  -2   5   6        5.44        3.36      0.42 o 
  -1   5   6        0.95        0.56      0.26 o 
   0   5   6        2.48        1.87      0.53 o 
   1   5   6      119.56      106.42      5.21 o 
   2   5   6      175.85      173.06      3.02 o 
   3   5   6      155.41      146.90      4.08 o 
   4   5   6        0.92        0.78      0.78 o 
   5   5   6        6.47        5.76      1.05 o 
   6   5   6       20.54       19.12      1.84 o 
  -8   6   6       64.63       72.38      2.58 o 
  -7   6   6       23.50       23.65      1.60 o 
  -6   6   6        0.58        0.59      0.58 o 
  -5   6   6       15.99       14.48      1.35 o 
  -4   6   6       79.93       77.16      3.04 o 
  -3   6   6      100.94       95.07      1.88 o 
  -2   6   6       62.45       54.58      1.44 o 
  -1   6   6       19.45       19.58      0.75 o 
   0   6   6       26.89       23.85      0.99 o 
   1   6   6       44.79       43.13      1.66 o 
   2   6   6        8.44        9.35      0.84 o 
   3   6   6       11.98       12.24      1.12 o 
   4   6   6        0.42        0.54      0.52 o 
   5   6   6        8.01        6.63      0.97 o 
   6   6   6       58.16       60.68      2.43 o 
  -7   7   6       38.81       38.57      2.76 o 
  -6   7   6        0.14        0.04      0.52 o 
  -5   7   6        0.21        0.35      0.48 o 
  -4   7   6      132.27      134.73      3.09 o 
  -3   7   6       43.90       42.79      1.28 o 
  -2   7   6       20.95       16.90      0.86 o 
  -1   7   6       27.42       23.56      0.83 o 
   0   7   6        2.07        2.39      0.42 o 
   1   7   6       37.28       39.31      1.38 o 
   2   7   6       20.24       16.18      1.21 o 
   3   7   6        3.41        3.19      0.69 o 
   4   7   6        5.86        5.62      0.86 o 
   5   7   6        6.71        5.41      0.89 o 
  -7   8   6        0.15        0.68      0.67 o 
  -6   8   6       46.41       45.89      1.99 o 
  -5   8   6        0.03        0.39      0.50 o 
  -4   8   6       53.01       52.30      1.91 o 
  -3   8   6        7.38        6.99      0.84 o 
  -2   8   6        0.46        1.03      0.37 o 
  -1   8   6        0.93        0.86      0.29 o 
   0   8   6        0.00        0.06      0.29 o 
   1   8   6       76.41       76.50      1.96 o 
   2   8   6      109.32      111.86      2.49 o 
   3   8   6        4.16        4.44      0.83 o 
   4   8   6        1.07        1.62      0.62 o 
   5   8   6        5.16        6.14      1.05 o 
  -7   9   6        0.38        0.61      0.71 o 
  -6   9   6        8.44        6.49      1.15 o 
  -5   9   6        0.00        0.13      0.58 o 
  -4   9   6      159.51      157.89      3.46 o 
  -3   9   6        1.18        0.24      0.33 o 
  -2   9   6       22.94       19.77      1.32 o 
  -1   9   6        4.17        6.22      0.61 o 
   0   9   6       27.76       29.96      1.17 o 
   1   9   6       66.69       66.21      1.86 o 
   2   9   6        3.26        4.71      0.68 o 
   3   9   6        0.14        0.44      0.43 o 
   4   9   6        2.66        3.16      0.74 o 
   5   9   6       10.18        9.34      1.17 o 
  -7  10   6       40.00       46.19      2.58 o 
  -6  10   6        0.16       -0.59      0.58 o 
  -5  10   6       28.59       27.79      3.93 o 
  -4  10   6       27.35       27.51      1.86 o 
  -3  10   6        2.53        3.06      0.56 o 
  -2  10   6        3.16        4.38      0.57 o 
  -1  10   6        0.40        0.09      0.31 o 
   0  10   6        0.67        0.55      0.36 o 
   1  10   6       67.64       69.21      1.94 o 
   2  10   6       42.82       41.56      1.63 o 
   3  10   6        2.48        1.37      0.54 o 
   4  10   6        0.01        0.61      0.55 o 
   5  10   6       16.88       16.75      1.51 o 
  -6  11   6        0.86        0.74      0.72 o 
  -5  11   6       17.72       20.41      2.86 o 
  -4  11   6        0.46        0.56      0.52 o 
  -3  11   6        7.11        7.35      0.82 o 
  -2  11   6       12.41       12.23      0.89 o 
  -1  11   6        1.15        1.11      0.51 o 
   0  11   6       19.77       18.14      1.11 o 
   1  11   6       56.17       59.71      1.69 o 
   2  11   6        0.33        0.73      0.46 o 
   3  11   6       63.25       62.19      1.99 o 
   4  11   6        0.28        1.17      0.65 o 
  -6  12   6       32.21       30.70      2.17 o 
  -5  12   6       18.15       17.62      1.70 o 
  -4  12   6       65.44       58.99      2.15 o 
  -3  12   6       14.93       15.01      1.09 o 
  -2  12   6        3.57        3.10      0.54 o 
  -1  12   6       14.82       11.38      1.09 o 
   0  12   6       14.30       14.17      1.39 o 
   1  12   6       29.24       27.69      1.40 o 
   2  12   6        2.02        1.58      0.54 o 
   3  12   6        0.07        0.42      0.48 o 
   4  12   6       10.75       11.30      1.61 o 
  -5  13   6      171.64      179.81      4.81 o 
  -4  13   6      111.59      114.29      3.02 o 
  -3  13   6      117.41      128.03      2.82 o 
  -2  13   6       63.72       71.04      1.87 o 
  -1  13   6       21.04       24.57      1.50 o 
   0  13   6       48.08       48.70      1.70 o 
   1  13   6      186.48      189.42      3.55 o 
   2  13   6        3.47        2.33      1.06 o 
   3  13   6        9.13        9.41      1.28 o 
  -5  14   6        0.06        1.22      0.79 o 
  -4  14   6       13.86       11.17      1.16 o 
  -3  14   6       11.83       12.08      1.21 o 
  -2  14   6       49.61       52.12      1.66 o 
  -1  14   6       40.84       40.47      1.88 o 
   0  14   6      378.50      386.17      5.52 o 
   1  14   6        3.16        2.47      0.63 o 
   2  14   6        0.03       -0.15      0.48 o 
   3  14   6        0.37        0.80      0.59 o 
  -4  15   6        0.20        0.59      0.62 o 
  -3  15   6      110.34      120.68      3.18 o 
  -2  15   6      108.60      109.66      2.45 o 
  -1  15   6        0.91        1.45      0.65 o 
   0  15   6        1.17        0.58      0.62 o 
   1  15   6        3.02        2.79      0.66 o 
   2  15   6       17.49       18.15      1.32 o 
  -3  16   6        0.03        0.03      0.58 o 
  -2  16   6        1.04        1.10      0.51 o 
  -1  16   6        1.18        1.75      0.65 o 
   0  16   6        0.45        1.11      0.54 o 
   1  16   6        7.45        4.75      0.96 o 
  -1  17   6        0.04       -0.05      0.48 o 
  -7   1   7       16.77       17.42      1.31 o 
  -6   1   7       19.18       22.40      1.36 o 
  -5   1   7       10.08       11.11      0.99 o 
  -4   1   7        1.15        0.82      0.50 o 
  -3   1   7        9.54        8.32      0.91 o 
  -2   1   7        2.49        0.64      0.31 o 
  -1   1   7        0.64        0.13      0.23 o 
   0   1   7       23.27       27.15      1.03 o 
   1   1   7        4.91        5.38      0.77 o 
   2   1   7       13.44       16.23      1.20 o 
   3   1   7       11.72       13.46      1.18 o 
   4   1   7        1.82        1.63      0.62 o 
   5   1   7        0.00       -0.36      0.52 o 
  -7   2   7        9.62        9.28      0.93 o 
  -6   2   7        1.97        1.90      0.59 o 
  -5   2   7        0.05        0.10      0.42 o 
  -4   2   7        6.33        6.46      0.76 o 
  -3   2   7       96.00       96.33      2.60 o 
  -2   2   7       77.88       81.13      1.49 o 
  -1   2   7        2.06        2.10      0.36 o 
   0   2   7       19.99       19.15      0.91 o 
   1   2   7        0.07        0.81      0.46 o 
   2   2   7        8.44        9.36      0.98 o 
   3   2   7       12.05       13.81      1.43 o 
   4   2   7        6.19        5.05      1.20 o 
   5   2   7        0.39        1.27      0.67 o 
  -7   3   7       17.67       17.89      1.63 o 
  -6   3   7        0.02        0.34      0.48 o 
  -5   3   7       11.74       12.79      1.04 o 
  -4   3   7        5.92        5.56      0.72 o 
  -3   3   7       23.68       22.12      1.04 o 
  -2   3   7       46.39       38.07      0.97 o 
  -1   3   7       29.78       28.38      0.99 o 
   0   3   7        3.28        3.99      0.52 o 
   1   3   7       96.06      103.91      3.06 o 
   2   3   7        1.66        1.17      0.63 o 
   3   3   7        0.95       -0.42      0.53 o 
   4   3   7        0.37        1.15      0.69 o 
   5   3   7        9.50        8.66      1.33 o 
  -7   4   7       12.28       12.86      2.12 o 
  -6   4   7        2.45        0.91      0.57 o 
  -5   4   7       18.66       16.30      1.33 o 
  -4   4   7        0.11        0.67      0.50 o 
  -3   4   7       66.94       64.46      2.09 o 
  -2   4   7        0.03        0.33      0.29 o 
  -1   4   7       74.84       89.26      1.58 o 
   0   4   7        0.01        0.15      0.33 o 
   1   4   7       44.92       49.18      1.58 o 
   2   4   7        0.49        0.93      0.61 o 
   3   4   7       10.88       11.94      1.38 o 
   4   4   7       27.72       32.78      2.20 o 
   5   4   7       12.46       17.57      1.82 o 
  -7   5   7        0.58        0.01      0.59 o 
  -6   5   7       17.34       16.97      1.43 o 
  -5   5   7       12.08       11.98      1.21 o 
  -4   5   7       23.88       25.93      1.53 o 
  -3   5   7        0.15        0.64      0.40 o 
  -2   5   7       57.19       56.48      1.29 o 
  -1   5   7        1.94        2.76      0.41 o 
   0   5   7       29.52       31.36      1.28 o 
   1   5   7       15.41       13.35      1.78 o 
   2   5   7       76.73       83.16      2.46 o 
   3   5   7      146.41      153.75      3.59 o 
   4   5   7        6.45        8.46      1.08 o 
   5   5   7        6.13        5.86      1.00 o 
  -7   6   7       10.81       11.07      1.26 o 
  -6   6   7       13.15       12.03      1.26 o 
  -5   6   7       30.87       31.22      3.04 o 
  -4   6   7       14.56       12.97      1.18 o 
  -3   6   7       57.22       53.63      1.71 o 
  -2   6   7       78.78       76.49      1.53 o 
  -1   6   7       47.75       47.15      1.26 o 
   0   6   7        8.11       10.30      0.94 o 
   1   6   7       19.18       17.72      1.11 o 
   2   6   7       15.00       16.37      1.32 o 
   3   6   7       76.51       64.70      2.31 o 
   4   6   7       19.69       23.72      1.67 o 
  -7   7   7       49.93       51.20      2.34 o 
  -6   7   7        1.54        0.88      0.63 o 
  -5   7   7       97.60      105.36      3.45 o 
  -4   7   7        2.81        2.68      0.68 o 
  -3   7   7        4.56        4.97      0.68 o 
  -2   7   7        0.02        0.30      0.34 o 
  -1   7   7       60.31       66.68      1.84 o 
   0   7   7       12.06        9.28      0.78 o 
   1   7   7       48.56       54.03      1.79 o 
   2   7   7      448.82      459.83      6.92 o 
   3   7   7        4.51        1.61      0.66 o 
   4   7   7       16.50       14.72      1.42 o 
  -6   8   7        0.03        1.09      0.67 o 
  -5   8   7        5.32        5.44      1.27 o 
  -4   8   7       41.79       38.60      1.86 o 
  -3   8   7        1.74        0.46      0.45 o 
  -2   8   7        6.70       10.71      1.18 o 
  -1   8   7      108.45      110.30      2.56 o 
   0   8   7        0.38        0.38      0.37 o 
   1   8   7       64.86       63.73      1.94 o 
   2   8   7       12.30       13.50      1.22 o 
   3   8   7       38.99       34.79      1.90 o 
   4   8   7       32.12       35.07      2.19 o 
  -6   9   7       15.13       14.80      1.69 o 
  -5   9   7       45.43       45.98      2.05 o 
  -4   9   7        5.01        5.17      0.90 o 
  -3   9   7       34.67       35.70      2.07 o 
  -2   9   7      111.92      109.46      2.55 o 
  -1   9   7        9.97        6.99      0.80 o 
   0   9   7        3.58        3.08      0.77 o 
   1   9   7        0.26       -0.19      0.36 o 
   2   9   7      269.38      279.63      4.54 o 
   3   9   7       64.25       69.47      2.50 o 
   4   9   7        0.37        0.47      0.62 o 
  -6  10   7        0.69        0.76      0.79 o 
  -5  10   7        1.08        1.85      0.85 o 
  -4  10   7       77.21       79.36      3.62 o 
  -3  10   7      106.78      109.31      2.58 o 
  -2  10   7      147.90      150.26      2.79 o 
  -1  10   7        3.08        2.82      0.66 o 
   0  10   7       35.93       39.00      1.45 o 
   1  10   7        3.92        4.09      0.63 o 
   2  10   7      204.93      217.66      4.88 o 
   3  10   7       47.73       44.51      2.16 o 
  -5  11   7       11.27       12.87      1.55 o 
  -4  11   7        2.11        0.26      0.66 o 
  -3  11   7       23.25       23.52      1.36 o 
  -2  11   7        0.02        0.39      0.43 o 
  -1  11   7       63.71       61.27      2.61 o 
   0  11   7      227.17      230.81      4.54 o 
   1  11   7        8.22        6.00      0.74 o 
   2  11   7       92.68       92.96      2.52 o 
   3  11   7        6.25        7.97      1.09 o 
  -5  12   7      189.73      199.50      5.25 o 
  -4  12   7        8.57        8.76      1.32 o 
  -3  12   7      152.26      162.99      3.33 o 
  -2  12   7      120.58      126.96      2.64 o 
  -1  12   7       39.78       41.61      1.91 o 
   0  12   7       84.84       83.77      2.32 o 
   1  12   7        0.49        0.35      0.44 o 
   2  12   7        5.24        4.94      0.72 o 
  -4  13   7       92.35       93.05      3.46 o 
  -3  13   7        1.91        2.24      0.64 o 
  -2  13   7        0.20        0.46      0.53 o 
  -1  13   7       14.49       14.44      1.36 o 
   0  13   7       43.33       44.90      2.04 o 
   1  13   7       14.35       13.53      1.16 o 
   2  13   7        0.54       -0.01      0.45 o 
  -3  14   7       21.68       24.51      1.67 o 
  -2  14   7       29.55       29.34      1.63 o 
  -1  14   7       16.37       14.34      1.34 o 
   0  14   7        5.29        5.04      0.91 o 
   1  14   7        0.46        0.88      0.53 o 
  -6   0   8       33.77       31.44      2.15 o 
  -5   0   8        0.19        1.05      0.93 o 
  -4   0   8      391.96      404.81      9.05 o 
  -3   0   8       58.60       56.89      2.89 o 
  -2   0   8       17.87       17.19      2.33 o 
  -1   0   8        7.02        9.02      1.10 o 
   0   0   8       50.73       59.07      2.24 o 
   1   0   8       71.06       72.80      3.29 o 
   2   0   8      275.59      295.96      7.50 o 
   3   0   8       55.10       59.22      3.79 o 
   4   0   8        5.86        6.12      1.42 o 
  -6   1   8        7.37        7.25      1.25 o 
  -5   1   8        7.47        9.19      0.98 o 
  -4   1   8       31.42       31.59      1.70 o 
  -3   1   8      290.66      281.60      8.17 o 
  -2   1   8       10.08        9.82      0.82 o 
  -1   1   8       17.07       20.56      1.10 o 
   0   1   8      179.55      179.52      3.61 o 
   1   1   8       12.89       13.74      1.41 o 
   2   1   8        0.06        0.90      0.56 o 
   3   1   8       59.42       64.16      2.76 o 
  -6   2   8       19.47       18.87      1.38 o 
  -5   2   8       43.04       39.03      1.74 o 
  -4   2   8      176.20      170.88      3.38 o 
  -3   2   8       90.89       90.48      2.29 o 
  -2   2   8        6.03        6.72      0.79 o 
  -1   2   8       16.89       15.96      1.16 o 
   0   2   8       72.56       79.48      2.05 o 
   1   2   8       32.00       28.75      1.85 o 
   2   2   8        2.45        2.35      0.82 o 
   3   2   8       63.90       73.32      2.96 o 
  -6   3   8        1.87        1.33      0.68 o 
  -5   3   8       15.55       15.55      1.39 o 
  -4   3   8       20.03       19.25      1.46 o 
  -3   3   8       15.65       13.08      1.06 o 
  -2   3   8       10.35       11.88      1.15 o 
  -1   3   8        6.59        7.88      0.79 o 
   0   3   8        1.45        0.31      0.47 o 
   1   3   8       22.01       20.94      1.64 o 
   2   3   8       13.76       16.37      2.11 o 
   3   3   8        3.03        3.18      0.99 o 
  -6   4   8        4.61        4.70      0.92 o 
  -5   4   8       78.91       83.16      3.69 o 
  -4   4   8       13.86       11.82      1.22 o 
  -3   4   8        8.78       11.23      0.99 o 
  -2   4   8        5.15        4.41      0.62 o 
  -1   4   8        2.27        3.23      0.60 o 
   0   4   8        0.24        0.24      0.39 o 
   1   4   8        7.72        9.09      1.03 o 
   2   4   8        1.09        1.16      0.59 o 
   3   4   8       38.61       39.79      2.03 o 
  -6   5   8        2.53        2.34      0.80 o 
  -5   5   8       44.65       46.13      2.14 o 
  -4   5   8       16.01       14.72      1.36 o 
  -3   5   8        0.07       -0.09      0.44 o 
  -2   5   8        2.82        3.30      0.58 o 
  -1   5   8       27.31       26.27      1.31 o 
   0   5   8       19.94       19.99      1.09 o 
   1   5   8        0.01        0.67      0.55 o 
   2   5   8        0.66        1.10      0.71 o 
   3   5   8        3.95        4.52      0.89 o 
  -6   6   8        2.27        1.59      0.77 o 
  -5   6   8        1.48        1.79      0.71 o 
  -4   6   8       18.86       19.06      1.59 o 
  -3   6   8        2.29        2.84      0.76 o 
  -2   6   8        0.81       -0.06      0.39 o 
  -1   6   8        1.68        2.00      0.55 o 
   0   6   8       47.46       47.57      1.52 o 
   1   6   8       27.91       30.51      1.51 o 
   2   6   8       69.83       77.69      2.61 o 
   3   6   8        1.23        1.61      0.89 o 
  -5   7   8       10.25       10.57      1.24 o 
  -4   7   8       12.58       13.71      1.32 o 
  -3   7   8       10.45        9.97      0.99 o 
  -2   7   8       14.25       13.71      0.91 o 
  -1   7   8        1.99        2.47      0.61 o 
   0   7   8       23.00       23.86      1.45 o 
   1   7   8       87.89       94.19      2.48 o 
   2   7   8        8.01        6.74      0.99 o 
   3   7   8       18.20       20.07      1.95 o 
  -5   8   8       11.60       12.61      1.35 o 
  -4   8   8       40.89       40.86      2.01 o 
  -3   8   8        2.96        2.44      0.67 o 
  -2   8   8       17.01       18.54      1.32 o 
  -1   8   8        3.33        2.89      0.63 o 
   0   8   8       11.23       11.54      1.05 o 
   1   8   8       57.91       62.03      1.85 o 
   2   8   8        0.49        0.25      0.56 o 
  -4   9   8       47.78       56.54      2.52 o 
  -3   9   8        0.87       -0.14      0.46 o 
  -2   9   8       12.65       12.80      1.12 o 
  -1   9   8        0.01        0.77      0.51 o 
   0   9   8        9.47        9.38      0.98 o 
   1   9   8       35.38       38.04      1.57 o 
   2   9   8        4.21        4.12      0.88 o 
  -4  10   8       22.32       22.71      1.97 o 
  -3  10   8        0.06        0.05      0.56 o 
  -2  10   8        0.64        0.43      0.51 o 
  -1  10   8        0.47        0.28      0.52 o 
   0  10   8        1.15        1.00      0.55 o 
   1  10   8       16.89       15.52      1.15 o 
  -3  11   8        8.44        8.06      1.31 o 
  -2  11   8       13.32       15.05      1.60 o 
  -1  11   8        1.52        1.29      0.74 o 
   0  11   8        0.15       -0.02      0.62 o 
  -1  12   8        0.65        0.80      0.63 o 
  -4   1   9      221.79      236.54      4.83 o 
  -3   1   9        1.01        1.32      0.67 o 
  -2   1   9       24.57       26.09      2.27 o 
  -1   1   9        0.69        1.16      0.96 o 
   0   1   9       20.90       20.30      1.43 o 
   1   1   9      118.92      122.47      5.13 o 
  -4   2   9       31.14       27.04      1.77 o 
  -3   2   9       41.49       44.21      3.81 o 
  -2   2   9        0.03        0.36      0.55 o 
  -1   2   9        8.82        8.60      1.50 o 
   0   2   9       49.60       54.51      2.08 o 
   1   2   9        0.28        0.66      0.52 o 
  -4   3   9       17.75       15.42      1.44 o 
  -3   3   9       54.07       52.20      2.17 o 
  -2   3   9       22.65       23.67      1.25 o 
  -1   3   9        6.37        4.69      1.23 o 
   0   3   9        5.29        2.49      0.74 o 
   1   3   9       93.13      102.30      2.64 o 
  -4   4   9        0.31        0.98      0.68 o 
  -3   4   9       25.43       27.43      1.50 o 
  -2   4   9        7.45        7.10      1.04 o 
  -1   4   9        6.71        2.98      0.86 o 
   0   4   9        2.51        2.83      0.72 o 
   1   4   9        3.30        3.39      0.72 o 
  -4   5   9       66.36       71.53      2.59 o 
  -3   5   9        1.99        1.74      0.63 o 
  -2   5   9        8.70        9.84      1.17 o 
  -1   5   9       10.05        9.70      0.98 o 
   0   5   9       77.66       82.53      2.61 o 
  -3   6   9       12.79       14.40      1.41 o 
  -2   6   9        1.11        1.38      0.66 o 
  -1   6   9        9.59       10.42      1.54 o 
   0   6   9       29.62       33.72      1.82 o 
  -2   7   9       33.23       30.55      2.15 o 
  -1   7   9        6.17        6.26      0.85 o 
